# Supplementary material for: Genome-wide blood DNA methylation alterations at regulatory elements and heterochromatic regions in monozygotic twins discordant for obesity and liver fat
Source: Clin Epigenetics. 2015 Apr 2;7(1):39. doi: 10.1186/s13148-015-0073-5 (PMC4393626; doi:10.1186/s13148-015-0073-5)
Supplement: Additional file 1: — Anthropometric and metabolic measures of the MZ twin pairs in the study. Table with the characteristics of the study material. [file 13148_2015_73_MOESM1_ESM.xlsx]

## Sheet: Additional file 1
Additional file 1. Anthropometric and metabolic measures of the MZ twin pairs in the study.
	BMI discordant pairs			BMI discordant eLF group			BMI discordant nLF group			Concordant pairs
Number of twin pairs	30			13			12			10
Age years (range)	27 (23-36)			26 (23-32)			27 (24-36)			29 (23-36)
Sex (m/f)	11/19			6/7			3/9			6/4
Time since onset of discordance (years)		7.6			7.2			7		NA
	Leaner	Heavier	P value	Leaner	Heavier	P-value	Leaner	Heavier	P-value	Both co-twins
BMI (kg/m2)	25.1±4.1	30.4±4.4	<0.001	25.7±3.3	30.6±3.0	0.0015	23.6±2.5	29.5±3.0	0.0022	23.8±2.1
Body fat (%)	31.5±9.2	40.2±7.7	<0.001	30.0±10.5	38.6±7.9	0.0015	32.6±6.9	41.9±6.1	0.0029	25.3±9.3
Subcutaneous fat (cm3)*	3415±1379	5505±1575	<0.001	3557±1714	5368±1672	0.0015	3260±944	5654±1521	0.0022	2083±1058
Intra-abdominal fat (cm3)*	562±337	1074±444	<0.001	613±355	1182±410	0.0015	507±322	957±467	0.0037	837±559
Liver fat (%)*	1.3±1.3	4.6±5.5	<0.001	1.9±1.6	7.8±6.0	0.0015	0.7±0.4	1.1±0.9	0.06	0.8±0.4
fP-glucose (mmol/l)	5.0±0.4	5.2±0.6	0.22	5.2±0.5	5.3±0.7	0.36	4.9±0.3	5.1±0.5	0.22	4.7±0.8
fP-insulin (mU/l)	4.9±2.4	7.6±4.5	<0.001	5.4±3.0	9.6±5.4	0.0046	4.4±1.5	6.3±3.1	0.14	5.3±3.3
fP-HOMA	1.1±0.6	1.8±1.2	0.001	1.3±0.7	2.3±1.5	0.0046	1.0±0.3	1.5±0.7	0.14	1.2±0.9
AUC glucose	12.6±2.2	13.6±2.8	0.076	12.9±1.9	15.6±1.9	0.043	12.5±2.8	13.0±2.9	0.48	11.3±3.0
AUC insulin	81.9±31.6	110.2±46.5	0.0086	77.8±26.9	129.0±32.4	0.046	87.1±33.6	107.4±51.4	0.13	76.0±81.8
fS-Total cholesterol (mmol/l)	4.5±0.8	4.5±0.8	0.45	4.5±1.0	4.8±0.9	0.16	4.3±0.6	4.3±0.6	0.75	4.7±0.8
fS-LDL cholesterol (mmol/l)	2.5±0.7	2.6±0.7	0.03	2.5±0.9	2.9±0.8	0.017	2.4±0.6	2.5±0.6	0.1	2.5±0.8
fS-HDL cholesterol (mmol/l)	1.6±0.5	1.4±0.4	0.001	1.5±0.4	1.4±0.4	0.0079	1.6±0.5	1.4±0.4	0.0085	1.7±0.6
fS-Triglycerides (mmol/l)	1.0±0.3	1.1±0.4	0.067	1.0±0.2	1.2±0.4	0.081	1.0±0.4	1.1±0.5	0.43	1.0±0.5
Hs-CRP**	1.8±2.1	3.7±5.5	0.0021	2.3±2.7	5.7±7.9	0.0069	1.7±1.8	2.1±2.2	0.31	1.6±2.5
Systolic blood pressure (mmHg)	122±14	129±15	0.0041	126±16	135±19	0.075	121±13	125±10	0.12	121±12
Diastolic blood pressure (mmHg)	67±9	75±11	0.0012	69±7	77±14	0.014	69±9	72±9	0.29	69±10
Heart rate (beats/min)	69.6±14.3	73.1±12.8	0.35	68.1±13.3	76.7±15.0	0.15	75.8±14.8	72.3±9.4	0.31	71.7±8.3
fS-linoleic acid (% of total fatty acids)	28.9±3.3	27.4±4.3	0.10	28.3±3.5	25.5±4.6	0.05	29.0±3.0	29.4±3.6	0.58	30.0±3.5
fS-glycine (mmol/l)	0.28±0.06	0.29±0.06	0.99	0.30±0.06	0.28±0.05	0.02	0.26±0.06	0.29±0.07	0.06	0.29±0.05
fS-histidine (mmol/l)	0.080±0.016	0.079±0.013	0.52	0.080±0.016	0.082±0.014	0.46	0.082±0.015	0.078±0.009	0.43	0.076±0.013
Alcohol intake dose/wk***	4.4±8.6	6.4±7.8	0.11	2.8±2.4	7.5±9.3	0.0461	7.2±13.0	6.1±6.9	0.89	5.8±7.5
One smoker****	4	3		0	0		3	3		1
Non-smokers	17			11			4			9
Both smokers	6			2			2			0
fP, fasting plasma; fS, fasting serum; hs-CRP, high-sensitivity CRP, *N=24 discordant and 8 concordant pairs. **N=25 discordant and 5 concordant pairs, ***N=27 discordant and 8 concordant pairs,
**** The number in cell reports which twin is the smoker. Comparisons of the clinical parameters within twin pairs were made by matched pairs Wilcoxon’s rank sum tests.
