# Supplementary material for: Genome-wide blood DNA methylation alterations at regulatory elements and heterochromatic regions in monozygotic twins discordant for obesity and liver fat
Source: Clin Epigenetics. 2015 Apr 2;7(1):39. doi: 10.1186/s13148-015-0073-5 (PMC4393626; doi:10.1186/s13148-015-0073-5)
Supplement: Additional file 3: — Within-pair differences of the estimated cell type proportions. Table showing the within twin pair differences in the cell type estimates. [file 13148_2015_73_MOESM3_ESM.xlsx]

## Sheet: Additional file 3
Additional file 3. Within-pair differences of the estimated cell type proportions in the eLF and nLF groups.
	eLF			nLF
Cell Type	Mean difference*	P-value	FDR	Mean difference*	P-value	FDR
Granulocytes	0.0643	0.00386106	0.0170381	0.0056	0.86	1
CD4+ cells	-0.0441	0.00567937	0.0170381	-0.0152	0.95	1
B cells	-0.0050	0.177701	0.355402	0.0036	0.68	1
NK cells	-0.0041	0.533745	0.752871	-0.0123	0.18	1
Monocytes	-0.0041	0.685489	0.752871	0.0029	0.26	1
CD8+ cells	-0.0071	0.752871	0.752871	0.0154	0.54	1
P-values are from a paired t test for cell type proportions derived using the Houseman algorithm [32].
* Mean within-pair difference of each cell type proportion estimate
