# Supplementary material for: Genome-wide blood DNA methylation alterations at regulatory elements and heterochromatic regions in monozygotic twins discordant for obesity and liver fat
Source: Clin Epigenetics. 2015 Apr 2;7(1):39. doi: 10.1186/s13148-015-0073-5 (PMC4393626; doi:10.1186/s13148-015-0073-5)
Supplement: Additional file 4: — Differentially methylated CpGs in the eLF group. Table listing the differentially methylated CpG sites with mean betas, mean delta betas, LogFC, and P values before and after cell type estimate adjustments. [file 13148_2015_73_MOESM4_ESM.xlsx]

## Sheet: Additional file 4
Additional file 4. Differentially methylated CpGs in the eLF group.
Gene symbol	ENTREZ ID	Probe ID	Mean β Obese	Mean β (Lean)	Mean Δβ	LogFC	P-value	FDR	CTEA Mean β Obese	CTEA Mean β (Lean)	CTEA Mean Δβ	CTEA LogFC	CTEA P-value	CTEA FDR
PRKCB	5579	cg26562691	0.815 ± 0.031	0.752 ± 0.040	0.063 ± 0.032	0.540798	4.07X10-07	0.0420873	0.808 ± 0.024	0.759 ± 0.038	0.050 ± 0.035	0.420233	3.12X10-05	0.212031
NA	NA	cg18660064	0.262 ± 0.025	0.326 ± 0.030	-0.063 ± 0.027	-0.441547	5.21X10-07	0.0420873	0.271 ± 0.028	0.314 ± 0.028	-0.043 ± 0.035	-0.30436	3.14X10-04	0.212031
RIC8B	55188	cg12053762	0.393 ± 0.034	0.465 ± 0.039	-0.072 ± 0.030	-0.424754	6.32X10-07	0.0420873	0.400 ± 0.030	0.456 ± 0.042	-0.056 ± 0.034	-0.330109	3.57X10-05	0.212031
TSSC1	7260	cg17494897	0.539 ± 0.050	0.612 ± 0.040	-0.073 ± 0.035	-0.433206	1.37X10-06	0.0429344	0.543 ± 0.051	0.607 ± 0.039	-0.064 ± 0.038	-0.380981	1.36X10-05	0.212031
NSFL1C	55968	cg13226290	0.384 ± 0.043	0.453 ± 0.047	-0.069 ± 0.032	-0.412341	1.66X10-06	0.0429344	0.389 ± 0.040	0.445 ± 0.045	-0.056 ± 0.025	-0.336038	4.76X10-06	0.212031
TRIM2	23321	cg15410675	0.497 ± 0.027	0.568 ± 0.033	-0.071 ± 0.033	-0.41344	1.86X10-06	0.0429344	0.502 ± 0.026	0.561 ± 0.034	-0.059 ± 0.036	-0.342579	3.26X10-05	0.212031
NA	NA	cg26478401	0.343 ± 0.039	0.431 ± 0.049	-0.088 ± 0.050	-0.540871	1.90X10-06	0.0429344	0.350 ± 0.040	0.423 ± 0.054	-0.073 ± 0.049	-0.444292	2.01X10-05	0.212031
NA	NA	cg21757281	0.449 ± 0.048	0.521 ± 0.028	-0.073 ± 0.036	-0.422424	2.20X10-06	0.0429344	0.456 ± 0.051	0.516 ± 0.027	-0.06 ± 0.0400	-0.345916	6.24X10-05	0.212031
NA	NA	cg04857231	0.224 ± 0.031	0.278 ± 0.031	-0.055 ± 0.027	-0.424047	2.45X10-06	0.0429344	0.231 ± 0.028	0.271 ± 0.027	-0.04 ± 0.0210	-0.309204	2.68X10-05	0.212031
NA	NA	cg01014262	0.243 ± 0.033	0.313 ± 0.044	-0.07 ± 0.0410	-0.508458	3.12X10-06	0.0429344	0.250 ± 0.029	0.304 ± 0.038	-0.054 ± 0.037	-0.389469	3.10X10-05	0.212031
VAMP8	8673	cg05486094	0.186 ± 0.025	0.238 ± 0.026	-0.052 ± 0.029	-0.454493	3.46X10-06	0.0429344	0.192 ± 0.023	0.232 ± 0.026	-0.039 ± 0.029	-0.342288	7.91X10-05	0.212031
TAP1	6890	cg17626301	0.816 ± 0.039	0.762 ± 0.039	0.054 ± 0.030	0.479187	3.51X10-06	0.0429344	0.809 ± 0.027	0.769 ± 0.036	0.040 ± 0.033	0.344684	2.24X10-04	0.212031
NA	NA	cg02508830	0.232 ± 0.032	0.296 ± 0.037	-0.065 ± 0.038	-0.48636	3.72X10-06	0.0429344	0.238 ± 0.024	0.289 ± 0.038	-0.051 ± 0.038	-0.375221	8.65X10-05	0.212031
CPED1	79974	cg01597480	0.275 ± 0.043	0.332 ± 0.054	-0.057 ± 0.029	-0.386329	4.58X10-06	0.0429344	0.275 ± 0.045	0.332 ± 0.049	-0.058 ± 0.030	-0.39704	5.05X10-06	0.212031
C17orf59	54785	cg02067584	0.368 ± 0.062	0.475 ± 0.065	-0.107 ± 0.070	-0.647359	4.81X10-06	0.0429344	0.378 ± 0.066	0.460 ± 0.066	-0.082 ± 0.071	-0.496172	1.24X10-04	0.212031
IGF1	3479	cg01305421	0.253 ± 0.040	0.312 ± 0.048	-0.059 ± 0.033	-0.421351	5.77X10-06	0.0429344	0.259 ± 0.034	0.304 ± 0.046	-0.045 ± 0.038	-0.320286	2.79X10-04	0.212031
NFIA	4774	cg12262372	0.617 ± 0.040	0.675 ± 0.042	-0.058 ± 0.029	-0.370029	5.97X10-06	0.0429344	0.622 ± 0.038	0.674 ± 0.039	-0.052 ± 0.025	-0.333372	9.47X10-06	0.212031
EMCN	51705	cg27019278	0.403 ± 0.038	0.484 ± 0.037	-0.08 ± 0.0490	-0.474314	6.05X10-06	0.0429344	0.410 ± 0.033	0.474 ± 0.035	-0.064 ± 0.041	-0.374547	2.83X10-05	0.212031
ERI1	90459	cg20165746	0.421 ± 0.040	0.495 ± 0.051	-0.074 ± 0.043	-0.433825	6.33X10-06	0.0429344	0.429 ± 0.035	0.488 ± 0.048	-0.059 ± 0.046	-0.344835	1.46X10-04	0.212031
PROM1	8842	cg17791799	0.551 ± 0.085	0.651 ± 0.062	-0.101 ± 0.069	-0.615749	6.35X10-06	0.0429344	0.560 ± 0.081	0.638 ± 0.066	-0.078 ± 0.058	-0.475266	4.34X10-05	0.212031
ZCCHC11	23318	cg00754357	0.404 ± 0.035	0.465 ± 0.039	-0.062 ± 0.030	-0.363113	6.42X10-06	0.0429344	0.409 ± 0.032	0.459 ± 0.039	-0.05 ± 0.0230	-0.296024	1.56X10-05	0.212031
NA	NA	cg19913563	0.276 ± 0.038	0.340 ± 0.039	-0.064 ± 0.037	-0.43893	6.57X10-06	0.0429344	0.283 ± 0.032	0.332 ± 0.038	-0.049 ± 0.035	-0.333595	1.04X10-04	0.212031
MRPL48	51642	cg18115721	0.642 ± 0.041	0.703 ± 0.038	-0.061 ± 0.034	-0.401509	6.67X10-06	0.0429344	0.648 ± 0.042	0.695 ± 0.040	-0.047 ± 0.033	-0.309926	1.23X10-04	0.212031
FBP2	8789	cg14113203	0.678 ± 0.036	0.611 ± 0.025	0.067 ± 0.038	0.425298	6.71X10-06	0.0429344	0.672 ± 0.033	0.618 ± 0.025	0.054 ± 0.036	0.342728	5.89X10-05	0.212031
NA	NA	cg02132667	0.745 ± 0.027	0.691 ± 0.032	0.055 ± 0.030	0.389541	6.93X10-06	0.0429344	0.743 ± 0.027	0.693 ± 0.033	0.049 ± 0.031	0.352672	2.55X10-05	0.212031
NA	NA	cg00357551	0.431 ± 0.043	0.512 ± 0.055	-0.081 ± 0.049	-0.471373	7.26X10-06	0.0429344	0.439 ± 0.044	0.503 ± 0.048	-0.065 ± 0.053	-0.37818	1.82X10-04	0.212031
NA	NA	cg03159883	0.362 ± 0.030	0.424 ± 0.037	-0.062 ± 0.033	-0.377328	7.37X10-06	0.0429344	0.366 ± 0.029	0.421 ± 0.038	-0.055 ± 0.038	-0.330543	9.28X10-05	0.212031
LTA	4049	cg14441276	0.793 ± 0.041	0.733 ± 0.043	0.060 ± 0.038	0.48677	7.41X10-06	0.0429344	0.786 ± 0.037	0.740 ± 0.043	0.047 ± 0.035	0.375079	5.35X10-05	0.212031
NA	NA	cg01645955	0.169 ± 0.026	0.218 ± 0.026	-0.05 ± 0.0310	-0.468876	7.64X10-06	0.0429344	0.174 ± 0.024	0.213 ± 0.023	-0.039 ± 0.026	-0.365185	5.12X10-05	0.212031
NA	NA	cg04993279	0.349 ± 0.037	0.427 ± 0.042	-0.078 ± 0.048	-0.478317	7.81X10-06	0.0429344	0.356 ± 0.028	0.417 ± 0.041	-0.061 ± 0.043	-0.373364	5.71X10-05	0.212031
FBXO42	54455	cg03586820	0.429 ± 0.051	0.515 ± 0.051	-0.086 ± 0.054	-0.500904	8.17X10-06	0.0429344	0.432 ± 0.051	0.511 ± 0.049	-0.079 ± 0.052	-0.46436	1.49X10-05	0.212031
CLU	1191	cg14917244	0.146 ± 0.024	0.196 ± 0.025	-0.05 ± 0.0320	-0.520754	8.21X10-06	0.0429344	0.152 ± 0.016	0.189 ± 0.023	-0.037 ± 0.027	-0.381944	4.87X10-05	0.212031
FAM129A	116496	cg04231677	0.360 ± 0.041	0.449 ± 0.053	-0.089 ± 0.058	-0.539617	8.45X10-06	0.0429344	0.369 ± 0.039	0.437 ± 0.051	-0.068 ± 0.052	-0.412533	7.38X10-05	0.212031
LAMP3	27074	cg18030943	0.753 ± 0.031	0.686 ± 0.035	0.067 ± 0.043	0.481183	8.66X10-06	0.0429344	0.746 ± 0.023	0.696 ± 0.035	0.051 ± 0.032	0.360812	1.99X10-05	0.212031
DCAF17	80067	cg16350446	0.327 ± 0.051	0.407 ± 0.047	-0.079 ± 0.050	-0.500734	8.66X10-06	0.0429344	0.336 ± 0.051	0.396 ± 0.049	-0.06 ± 0.0490	-0.378886	1.73X10-04	0.212031
NA	NA	cg03706086	0.622 ± 0.041	0.681 ± 0.045	-0.059 ± 0.032	-0.377551	8.92X10-06	0.0429344	0.628 ± 0.041	0.675 ± 0.041	-0.047 ± 0.029	-0.302473	5.86X10-05	0.212031
PMVK	10654	cg04488111	0.473 ± 0.059	0.564 ± 0.050	-0.091 ± 0.060	-0.534598	9.11X10-06	0.0429344	0.482 ± 0.057	0.551 ± 0.051	-0.068 ± 0.058	-0.398191	2.20X10-04	0.212031
GPR65	8477	cg15625636	0.741 ± 0.035	0.674 ± 0.037	0.067 ± 0.043	0.472999	9.23X10-06	0.0429344	0.736 ± 0.031	0.679 ± 0.038	0.057 ± 0.041	0.400685	4.52X10-05	0.212031
GHRL	51738	cg03751527	0.462 ± 0.044	0.535 ± 0.044	-0.073 ± 0.044	-0.425611	9.58X10-06	0.0429344	0.468 ± 0.040	0.528 ± 0.042	-0.06 ± 0.0490	-0.346218	2.31X10-04	0.212031
EXT1	2131	cg05783185	0.341 ± 0.041	0.418 ± 0.050	-0.077 ± 0.050	-0.47586	1.01X10-05	0.0429344	0.350 ± 0.040	0.407 ± 0.048	-0.058 ± 0.048	-0.354636	2.17X10-04	0.212031
N4BP1	9683	cg01701649	0.309 ± 0.034	0.379 ± 0.048	-0.07 ± 0.0420	-0.44674	1.01X10-05	0.0429344	0.317 ± 0.031	0.367 ± 0.042	-0.05 ± 0.0360	-0.321858	1.06X10-04	0.212031
RNF14	9604	cg04182865	0.481 ± 0.046	0.573 ± 0.058	-0.092 ± 0.062	-0.541925	1.05X10-05	0.0429344	0.488 ± 0.051	0.561 ± 0.054	-0.073 ± 0.065	-0.428365	2.66X10-04	0.212031
NA	NA	cg00355804	0.489 ± 0.050	0.570 ± 0.045	-0.082 ± 0.053	-0.4777	1.07X10-05	0.0429344	0.494 ± 0.046	0.561 ± 0.045	-0.067 ± 0.055	-0.39448	1.53X10-04	0.212031
NA	NA	cg05916684	0.321 ± 0.037	0.388 ± 0.048	-0.067 ± 0.042	-0.424268	1.17X10-05	0.0429344	0.326 ± 0.033	0.381 ± 0.049	-0.055 ± 0.035	-0.344327	3.31X10-05	0.212031
NA	NA	cg01462537	0.827 ± 0.032	0.776 ± 0.037	0.051 ± 0.034	0.46568	1.18X10-05	0.0429344	0.821 ± 0.029	0.784 ± 0.035	0.038 ± 0.028	0.346122	8.11X10-05	0.212031
NA	NA	cg06655216	0.744 ± 0.029	0.684 ± 0.027	0.061 ± 0.039	0.432345	1.19X10-05	0.0429344	0.739 ± 0.026	0.690 ± 0.028	0.049 ± 0.033	0.346314	4.41X10-05	0.212031
NA	NA	cg03201337	0.755 ± 0.049	0.686 ± 0.037	0.069 ± 0.047	0.510202	1.21X10-05	0.0429344	0.743 ± 0.034	0.703 ± 0.040	0.040 ± 0.037	0.290126	8.79X10-04	0.212031
NA	NA	cg09128944	0.319 ± 0.030	0.379 ± 0.025	-0.061 ± 0.035	-0.390202	1.21X10-05	0.0429344	0.323 ± 0.028	0.374 ± 0.026	-0.051 ± 0.035	-0.326604	8.36X10-05	0.212031
NA	NA	cg04609694	0.460 ± 0.061	0.544 ± 0.053	-0.084 ± 0.056	-0.49127	1.25X10-05	0.0429344	0.467 ± 0.058	0.534 ± 0.048	-0.067 ± 0.055	-0.390299	1.59X10-04	0.212031
PTGER2	5732	cg21502048	0.359 ± 0.041	0.426 ± 0.027	-0.067 ± 0.040	-0.408987	1.31X10-05	0.0429344	0.365 ± 0.034	0.420 ± 0.026	-0.055 ± 0.037	-0.334687	6.53X10-05	0.212031
WDR45L	56270	cg25197500	0.519 ± 0.056	0.614 ± 0.060	-0.096 ± 0.068	-0.5724	1.33X10-05	0.0429344	0.526 ± 0.052	0.604 ± 0.054	-0.078 ± 0.068	-0.463202	1.83X10-04	0.212031
C3orf52	79669	cg14042799	0.375 ± 0.031	0.441 ± 0.031	-0.066 ± 0.040	-0.398061	1.33X10-05	0.0429344	0.380 ± 0.029	0.434 ± 0.034	-0.054 ± 0.035	-0.322309	6.80X10-05	0.212031
SUMO1P1	391257	cg15878616	0.500 ± 0.055	0.572 ± 0.052	-0.072 ± 0.045	-0.421061	1.33X10-05	0.0429344	0.507 ± 0.038	0.563 ± 0.049	-0.056 ± 0.043	-0.329553	1.76X10-04	0.212031
CTNND1	1500	cg21272996	0.315 ± 0.039	0.383 ± 0.044	-0.068 ± 0.043	-0.432393	1.41X10-05	0.0429344	0.322 ± 0.033	0.375 ± 0.043	-0.053 ± 0.041	-0.336026	1.59X10-04	0.212031
ADORA2B	136	cg08826152	0.283 ± 0.045	0.350 ± 0.043	-0.067 ± 0.044	-0.454287	1.41X10-05	0.0429344	0.290 ± 0.034	0.338 ± 0.043	-0.048 ± 0.038	-0.322181	2.13X10-04	0.212031
NA	NA	cg04386400	0.412 ± 0.068	0.476 ± 0.081	-0.063 ± 0.038	-0.377977	1.49X10-05	0.0429344	0.406 ± 0.057	0.483 ± 0.083	-0.077 ± 0.040	-0.458889	2.00X10-06	0.212031
PRR16	51334	cg23149687	0.293 ± 0.068	0.353 ± 0.065	-0.061 ± 0.035	-0.417257	1.49X10-05	0.0429344	0.299 ± 0.068	0.343 ± 0.066	-0.044 ± 0.044	-0.304808	1.28X10-03	0.213851
NA	NA	cg15785898	0.240 ± 0.032	0.313 ± 0.049	-0.073 ± 0.053	-0.527719	1.53X10-05	0.0429344	0.246 ± 0.023	0.304 ± 0.048	-0.058 ± 0.049	-0.415402	1.22X10-04	0.212031
ACTR1A	10121	cg15219811	0.575 ± 0.042	0.646 ± 0.053	-0.071 ± 0.046	-0.437936	1.59X10-05	0.0429344	0.581 ± 0.031	0.635 ± 0.049	-0.054 ± 0.042	-0.336004	1.55X10-04	0.212031
NA	NA	cg14753356	0.441 ± 0.034	0.495 ± 0.039	-0.055 ± 0.027	-0.319374	1.59X10-05	0.0429344	0.448 ± 0.034	0.488 ± 0.034	-0.04 ± 0.0320	-0.233786	8.85X10-04	0.212031
PBX3	5090	cg13982956	0.372 ± 0.055	0.448 ± 0.044	-0.075 ± 0.049	-0.456811	1.60X10-05	0.0429344	0.380 ± 0.056	0.440 ± 0.043	-0.06 ± 0.0570	-0.362826	6.68X10-04	0.212031
LYRM1	57149	cg08224563	0.304 ± 0.049	0.383 ± 0.041	-0.079 ± 0.054	-0.517409	1.66X10-05	0.0429344	0.308 ± 0.049	0.376 ± 0.037	-0.068 ± 0.054	-0.448224	8.50X10-05	0.212031
DOT1L	84444	cg04173586	0.633 ± 0.069	0.702 ± 0.058	-0.068 ± 0.046	-0.451582	1.68X10-05	0.0429344	0.644 ± 0.059	0.692 ± 0.052	-0.048 ± 0.040	-0.313001	2.85X10-04	0.212031
LOC100129637	100129637	cg06928952	0.388 ± 0.044	0.455 ± 0.036	-0.067 ± 0.041	-0.398316	1.69X10-05	0.0429344	0.398 ± 0.040	0.445 ± 0.033	-0.047 ± 0.043	-0.281385	8.16X10-04	0.212031
NA	NA	cg27295342	0.247 ± 0.027	0.305 ± 0.034	-0.058 ± 0.037	-0.422442	1.71X10-05	0.0429344	0.252 ± 0.022	0.295 ± 0.030	-0.042 ± 0.032	-0.307318	1.86X10-04	0.212031
FGF11	2256	cg13194425	0.247 ± 0.042	0.324 ± 0.049	-0.077 ± 0.055	-0.554866	1.81X10-05	0.0429344	0.255 ± 0.034	0.312 ± 0.047	-0.057 ± 0.060	-0.40161	1.03X10-03	0.212377
ARID5B	84159	cg18522931	0.355 ± 0.045	0.433 ± 0.055	-0.079 ± 0.054	-0.480377	1.81X10-05	0.0429344	0.359 ± 0.046	0.427 ± 0.054	-0.068 ± 0.054	-0.41592	1.12X10-04	0.212031
PARVG	64098	cg26861460	0.360 ± 0.035	0.433 ± 0.041	-0.073 ± 0.049	-0.444028	1.82X10-05	0.0429344	0.366 ± 0.033	0.426 ± 0.040	-0.059 ± 0.048	-0.358187	1.88X10-04	0.212031
NCAPG2	54892	cg04598292	0.263 ± 0.039	0.329 ± 0.032	-0.066 ± 0.044	-0.464341	1.93X10-05	0.0429344	0.269 ± 0.033	0.321 ± 0.031	-0.052 ± 0.041	-0.363834	1.34X10-04	0.212031
FAM57A	79850	cg18317439	0.295 ± 0.038	0.349 ± 0.046	-0.055 ± 0.032	-0.361917	1.94X10-05	0.0429344	0.299 ± 0.033	0.345 ± 0.042	-0.046 ± 0.028	-0.306242	5.31X10-05	0.212031
NA	NA	cg07896832	0.403 ± 0.056	0.493 ± 0.048	-0.09 ± 0.0640	-0.53426	1.98X10-05	0.0429344	0.410 ± 0.054	0.484 ± 0.048	-0.074 ± 0.067	-0.437677	3.03X10-04	0.212031
RTEL1	51750	cg10615591	0.181 ± 0.033	0.242 ± 0.033	-0.06 ± 0.0450	-0.534921	1.99X10-05	0.0429344	0.186 ± 0.034	0.233 ± 0.028	-0.047 ± 0.042	-0.423392	2.30X10-04	0.212031
KIF5C	3800	cg27416489	0.556 ± 0.056	0.645 ± 0.059	-0.089 ± 0.064	-0.544233	2.04X10-05	0.0429344	0.565 ± 0.051	0.637 ± 0.054	-0.073 ± 0.063	-0.446398	2.03X10-04	0.212031
TGFA	7039	cg21346154	0.727 ± 0.032	0.788 ± 0.033	-0.061 ± 0.044	-0.487873	2.05X10-05	0.0429344	0.732 ± 0.028	0.780 ± 0.033	-0.048 ± 0.041	-0.38459	2.39X10-04	0.212031
ITGAL	3683	cg16519923	0.809 ± 0.032	0.759 ± 0.044	0.050 ± 0.034	0.427178	2.07X10-05	0.0429344	0.803 ± 0.028	0.769 ± 0.040	0.034 ± 0.035	0.287731	1.74X10-03	0.215971
NA	NA	cg24405567	0.388 ± 0.034	0.457 ± 0.043	-0.069 ± 0.045	-0.410048	2.12X10-05	0.0429344	0.395 ± 0.035	0.450 ± 0.041	-0.055 ± 0.045	-0.325694	2.65X10-04	0.212031
VPS37C	55048	cg00009088	0.499 ± 0.062	0.590 ± 0.055	-0.091 ± 0.065	-0.535463	2.14X10-05	0.0429344	0.508 ± 0.058	0.577 ± 0.054	-0.07 ± 0.0590	-0.410655	2.07X10-04	0.212031
CD302	9936	cg08347373	0.399 ± 0.051	0.476 ± 0.046	-0.076 ± 0.052	-0.451425	2.14X10-05	0.0429344	0.406 ± 0.052	0.467 ± 0.046	-0.061 ± 0.056	-0.359043	4.83X10-04	0.212031
NA	NA	cg01323964	0.465 ± 0.054	0.561 ± 0.063	-0.096 ± 0.070	-0.563305	2.14X10-05	0.0429344	0.473 ± 0.049	0.548 ± 0.063	-0.075 ± 0.062	-0.437506	1.39X10-04	0.212031
HOXB3	3213	cg19104015	0.217 ± 0.037	0.278 ± 0.046	-0.062 ± 0.044	-0.479311	2.15X10-05	0.0429344	0.223 ± 0.029	0.273 ± 0.047	-0.05 ± 0.0460	-0.379915	4.39X10-04	0.212031
NA	NA	cg19223064	0.386 ± 0.062	0.490 ± 0.062	-0.104 ± 0.077	-0.623177	2.17X10-05	0.0429344	0.400 ± 0.053	0.473 ± 0.065	-0.073 ± 0.076	-0.434091	8.64X10-04	0.212031
NA	NA	cg20956594	0.470 ± 0.062	0.554 ± 0.057	-0.084 ± 0.060	-0.493061	2.19X10-05	0.0429344	0.476 ± 0.061	0.549 ± 0.059	-0.073 ± 0.066	-0.427653	2.85X10-04	0.212031
OCSTAMP	128506	cg17775490	0.205 ± 0.033	0.264 ± 0.041	-0.059 ± 0.041	-0.473349	2.26X10-05	0.0429344	0.211 ± 0.024	0.255 ± 0.040	-0.043 ± 0.044	-0.340892	1.03X10-03	0.212686
TEX12	56158	cg03304763	0.723 ± 0.049	0.777 ± 0.054	-0.054 ± 0.040	-0.431303	2.27X10-05	0.0429344	0.725 ± 0.054	0.773 ± 0.056	-0.047 ± 0.039	-0.379142	8.24X10-05	0.212031
PCSK5	5125	cg13438337	0.504 ± 0.057	0.595 ± 0.060	-0.092 ± 0.067	-0.542976	2.29X10-05	0.0429344	0.512 ± 0.052	0.583 ± 0.059	-0.072 ± 0.064	-0.42555	2.72X10-04	0.212031
SGK1	6446	cg04905719	0.230 ± 0.033	0.287 ± 0.038	-0.057 ± 0.038	-0.433213	2.29X10-05	0.0429344	0.236 ± 0.029	0.281 ± 0.037	-0.045 ± 0.036	-0.33939	1.86X10-04	0.212031
NA	NA	cg11254700	0.283 ± 0.030	0.338 ± 0.029	-0.055 ± 0.034	-0.374316	2.29X10-05	0.0429344	0.286 ± 0.030	0.334 ± 0.029	-0.048 ± 0.033	-0.329387	7.26X10-05	0.212031
NA	NA	cg00153919	0.242 ± 0.052	0.297 ± 0.044	-0.054 ± 0.037	-0.41711	2.32X10-05	0.0429344	0.245 ± 0.051	0.294 ± 0.041	-0.049 ± 0.038	-0.376241	7.08X10-05	0.212031
B3GNTL1	146712	cg07139527	0.742 ± 0.027	0.795 ± 0.038	-0.053 ± 0.038	-0.446063	2.36X10-05	0.0429344	0.744 ± 0.026	0.792 ± 0.038	-0.048 ± 0.040	-0.402258	1.37X10-04	0.212031
PLAA	9373	cg13469851	0.557 ± 0.048	0.633 ± 0.043	-0.076 ± 0.053	-0.456962	2.36X10-05	0.0429344	0.565 ± 0.047	0.623 ± 0.044	-0.059 ± 0.055	-0.354561	5.80X10-04	0.212031
NA	NA	cg10919111	0.503 ± 0.045	0.576 ± 0.053	-0.073 ± 0.049	-0.429484	2.52X10-05	0.0429344	0.509 ± 0.042	0.566 ± 0.053	-0.057 ± 0.048	-0.337208	3.07X10-04	0.212031
P4HB	5034	cg27200257	0.361 ± 0.046	0.432 ± 0.047	-0.071 ± 0.048	-0.435112	2.53X10-05	0.0429344	0.367 ± 0.040	0.422 ± 0.044	-0.055 ± 0.049	-0.335865	4.09X10-04	0.212031
NA	NA	cg10506318	0.371 ± 0.034	0.445 ± 0.053	-0.074 ± 0.052	-0.444293	2.54X10-05	0.0429344	0.377 ± 0.036	0.437 ± 0.052	-0.06 ± 0.0460	-0.360994	1.15X10-04	0.212031
CPOX	1371	cg10752508	0.416 ± 0.057	0.512 ± 0.057	-0.096 ± 0.071	-0.563564	2.57X10-05	0.0429344	0.423 ± 0.060	0.503 ± 0.055	-0.079 ± 0.071	-0.464474	2.54X10-04	0.212031
MSI2	124540	cg08562099	0.329 ± 0.045	0.403 ± 0.039	-0.074 ± 0.053	-0.469586	2.58X10-05	0.0429344	0.337 ± 0.043	0.394 ± 0.038	-0.057 ± 0.047	-0.356732	2.01X10-04	0.212031
HOXB-AS3	404266	cg01351315	0.350 ± 0.046	0.410 ± 0.046	-0.06 ± 0.0370	-0.369213	2.64X10-05	0.0429344	0.357 ± 0.032	0.402 ± 0.044	-0.045 ± 0.041	-0.276607	9.27X10-04	0.212031
RNF39	80352	cg10568066	0.167 ± 0.074	0.226 ± 0.067	-0.058 ± 0.046	-0.573682	2.68X10-05	0.0429344	0.170 ± 0.072	0.219 ± 0.071	-0.049 ± 0.044	-0.473829	2.01X10-04	0.212031
JAK1	3716	cg22945413	0.139 ± 0.030	0.193 ± 0.042	-0.054 ± 0.039	-0.566222	2.68X10-05	0.0429344	0.144 ± 0.022	0.185 ± 0.040	-0.042 ± 0.036	-0.421782	2.84X10-04	0.212031
FES	2242	cg09397246	0.186 ± 0.022	0.236 ± 0.041	-0.05 ± 0.0340	-0.425133	2.71X10-05	0.0429344	0.188 ± 0.025	0.233 ± 0.039	-0.045 ± 0.039	-0.381631	3.79X10-04	0.212031
P4HA2	8974	cg11293275	0.316 ± 0.025	0.369 ± 0.029	-0.053 ± 0.031	-0.3388	2.74X10-05	0.0429344	0.321 ± 0.023	0.364 ± 0.028	-0.043 ± 0.030	-0.2761	1.82X10-04	0.212031
DPYSL2	1808	cg10789956	0.369 ± 0.034	0.438 ± 0.036	-0.069 ± 0.047	-0.418473	2.75X10-05	0.0429344	0.375 ± 0.032	0.430 ± 0.035	-0.055 ± 0.044	-0.32962	2.30X10-04	0.212031
FAM13A	10144	cg04536922	0.203 ± 0.024	0.252 ± 0.038	-0.05 ± 0.0330	-0.403592	2.75X10-05	0.0429344	0.206 ± 0.019	0.246 ± 0.036	-0.04 ± 0.0300	-0.324967	1.29X10-04	0.212031
NA	NA	cg06788267	0.270 ± 0.034	0.324 ± 0.034	-0.054 ± 0.035	-0.374247	2.75X10-05	0.0429344	0.275 ± 0.033	0.319 ± 0.034	-0.044 ± 0.036	-0.30914	2.43X10-04	0.212031
NA	NA	cg00864945	0.194 ± 0.028	0.249 ± 0.048	-0.055 ± 0.039	-0.455801	2.79X10-05	0.0429344	0.199 ± 0.023	0.241 ± 0.046	-0.042 ± 0.035	-0.342233	3.04X10-04	0.212031
WDR1	9948	cg22358291	0.704 ± 0.030	0.649 ± 0.034	0.056 ± 0.036	0.369608	2.80X10-05	0.0429344	0.699 ± 0.030	0.656 ± 0.031	0.043 ± 0.029	0.283316	1.35X10-04	0.212031
SLC39A12	221074	cg10368935	0.553 ± 0.054	0.627 ± 0.061	-0.074 ± 0.053	-0.450835	2.82X10-05	0.0429344	0.554 ± 0.048	0.620 ± 0.058	-0.065 ± 0.044	-0.39748	2.95X10-05	0.212031
SSBP3	23648	cg06358171	0.306 ± 0.028	0.372 ± 0.042	-0.066 ± 0.045	-0.422276	2.83X10-05	0.0429344	0.311 ± 0.027	0.361 ± 0.041	-0.05 ± 0.0460	-0.318774	7.33X10-04	0.212031
ANKRD22	118932	cg01561719	0.368 ± 0.060	0.442 ± 0.054	-0.074 ± 0.052	-0.454342	2.86X10-05	0.0429344	0.375 ± 0.060	0.435 ± 0.053	-0.06 ± 0.0530	-0.367122	3.00X10-04	0.212031
NA	NA	cg00967073	0.249 ± 0.039	0.304 ± 0.034	-0.054 ± 0.035	-0.400673	2.93X10-05	0.0429344	0.256 ± 0.036	0.297 ± 0.032	-0.041 ± 0.034	-0.303593	3.31X10-04	0.212031
NA	NA	cg13467628	0.514 ± 0.042	0.584 ± 0.029	-0.07 ± 0.0470	-0.408551	2.94X10-05	0.0429344	0.519 ± 0.039	0.575 ± 0.024	-0.056 ± 0.037	-0.327121	6.56X10-05	0.212031
ERN1	2081	cg17463083	0.335 ± 0.049	0.402 ± 0.064	-0.067 ± 0.047	-0.418059	2.94X10-05	0.0429344	0.342 ± 0.045	0.396 ± 0.063	-0.054 ± 0.047	-0.333409	3.47X10-04	0.212031
NA	NA	cg09887059	0.157 ± 0.023	0.211 ± 0.041	-0.054 ± 0.038	-0.506615	2.99X10-05	0.0429344	0.158 ± 0.024	0.207 ± 0.039	-0.049 ± 0.038	-0.463217	8.75X10-05	0.212031
TRIM27	5987	cg05314350	0.437 ± 0.062	0.515 ± 0.062	-0.078 ± 0.056	-0.461415	3.00X10-05	0.0429344	0.443 ± 0.059	0.505 ± 0.060	-0.062 ± 0.056	-0.363716	4.17X10-04	0.212031
KIAA0247	9766	cg15935770	0.365 ± 0.048	0.438 ± 0.052	-0.073 ± 0.050	-0.440779	3.01X10-05	0.0429344	0.373 ± 0.047	0.429 ± 0.052	-0.056 ± 0.055	-0.340027	8.44X10-04	0.212031
INPP5A	3632	cg09163720	0.503 ± 0.047	0.584 ± 0.063	-0.081 ± 0.059	-0.482134	3.01X10-05	0.0429344	0.510 ± 0.042	0.575 ± 0.060	-0.065 ± 0.054	-0.382171	2.13X10-04	0.212031
GAK	2580	cg04266908	0.816 ± 0.039	0.757 ± 0.031	0.059 ± 0.044	0.523485	3.06X10-05	0.0429344	0.806 ± 0.036	0.772 ± 0.023	0.034 ± 0.039	0.308762	1.99X10-03	0.218516
NA	NA	cg18112953	0.402 ± 0.038	0.466 ± 0.032	-0.065 ± 0.042	-0.382307	3.06X10-05	0.0429344	0.408 ± 0.031	0.459 ± 0.033	-0.051 ± 0.038	-0.302431	1.89X10-04	0.212031
E2F3	1871	cg08628635	0.405 ± 0.055	0.490 ± 0.057	-0.085 ± 0.063	-0.50242	3.14X10-05	0.0429344	0.413 ± 0.056	0.480 ± 0.056	-0.067 ± 0.068	-0.397856	7.69X10-04	0.212031
TRAF3	7187	cg19711268	0.273 ± 0.040	0.333 ± 0.037	-0.06 ± 0.0410	-0.420067	3.26X10-05	0.0429344	0.275 ± 0.038	0.328 ± 0.035	-0.053 ± 0.034	-0.366894	4.20X10-05	0.212031
HTRA4	203100	cg04589674	0.280 ± 0.035	0.344 ± 0.037	-0.064 ± 0.046	-0.435691	3.29X10-05	0.0429344	0.284 ± 0.032	0.337 ± 0.033	-0.052 ± 0.036	-0.355949	6.51X10-05	0.212031
NA	NA	cg14039779	0.447 ± 0.045	0.513 ± 0.051	-0.066 ± 0.044	-0.382239	3.30X10-05	0.0429344	0.453 ± 0.039	0.505 ± 0.047	-0.052 ± 0.045	-0.301249	5.11X10-04	0.212031
ZNF238	10472	cg12869659	0.184 ± 0.028	0.247 ± 0.050	-0.063 ± 0.044	-0.525694	3.32X10-05	0.0429344	0.191 ± 0.029	0.236 ± 0.046	-0.045 ± 0.048	-0.372669	2.69X10-03	0.224972
KIAA0513	9764	cg03543954	0.273 ± 0.028	0.323 ± 0.034	-0.05 ± 0.0310	-0.343256	3.33X10-05	0.0429344	0.277 ± 0.024	0.317 ± 0.031	-0.04 ± 0.0290	-0.273019	2.71X10-04	0.212031
NA	NA	cg05614161	0.398 ± 0.025	0.450 ± 0.032	-0.052 ± 0.028	-0.306153	3.34X10-05	0.0429344	0.403 ± 0.021	0.443 ± 0.032	-0.04 ± 0.0320	-0.2351	8.67X10-04	0.212031
CD3D	915	cg24841244	0.771 ± 0.039	0.709 ± 0.039	0.062 ± 0.046	0.471639	3.34X10-05	0.0429344	0.764 ± 0.036	0.718 ± 0.036	0.045 ± 0.041	0.347838	3.97X10-04	0.212031
CLCC1	23155	cg06756164	0.549 ± 0.041	0.613 ± 0.048	-0.065 ± 0.043	-0.38691	3.40X10-05	0.0429344	0.555 ± 0.036	0.603 ± 0.040	-0.048 ± 0.033	-0.288725	1.35X10-04	0.212031
NA	NA	cg18237047	0.382 ± 0.098	0.476 ± 0.113	-0.095 ± 0.074	-0.566214	3.40X10-05	0.0429344	0.391 ± 0.081	0.460 ± 0.109	-0.069 ± 0.067	-0.395399	1.31X10-03	0.213851
NA	NA	cg03580292	0.278 ± 0.033	0.334 ± 0.040	-0.056 ± 0.037	-0.380778	3.41X10-05	0.0429344	0.285 ± 0.030	0.327 ± 0.037	-0.043 ± 0.039	-0.291977	7.36X10-04	0.212031
GAL3ST4	79690	cg07212384	0.725 ± 0.037	0.661 ± 0.033	0.064 ± 0.047	0.442316	3.46X10-05	0.0429344	0.717 ± 0.032	0.670 ± 0.031	0.047 ± 0.042	0.320327	4.25X10-04	0.212031
NARF	26502	cg11690666	0.509 ± 0.053	0.591 ± 0.056	-0.082 ± 0.061	-0.484704	3.46X10-05	0.0429344	0.519 ± 0.049	0.579 ± 0.051	-0.06 ± 0.0590	-0.355414	7.67X10-04	0.212031
DCPS	28960	cg24559261	0.459 ± 0.037	0.524 ± 0.041	-0.064 ± 0.042	-0.374626	3.48X10-05	0.0429344	0.464 ± 0.029	0.519 ± 0.039	-0.055 ± 0.040	-0.319523	1.32X10-04	0.212031
NA	NA	cg16954385	0.494 ± 0.071	0.583 ± 0.061	-0.088 ± 0.066	-0.520924	3.49X10-05	0.0429344	0.503 ± 0.061	0.572 ± 0.060	-0.069 ± 0.062	-0.408173	2.99X10-04	0.212031
SLC25A24	29957	cg24323958	0.295 ± 0.035	0.372 ± 0.035	-0.077 ± 0.057	-0.503701	3.49X10-05	0.0429344	0.302 ± 0.035	0.362 ± 0.037	-0.06 ± 0.0500	-0.392906	1.46X10-04	0.212031
ABHD2	11057	cg13460556	0.477 ± 0.054	0.544 ± 0.050	-0.066 ± 0.044	-0.386296	3.57X10-05	0.0429344	0.485 ± 0.050	0.534 ± 0.051	-0.049 ± 0.040	-0.286281	3.91X10-04	0.212031
NA	NA	cg24401262	0.277 ± 0.045	0.351 ± 0.051	-0.073 ± 0.055	-0.498971	3.62X10-05	0.0429344	0.286 ± 0.040	0.340 ± 0.049	-0.054 ± 0.053	-0.361791	6.41X10-04	0.212031
EIF4E3	317649	cg15037823	0.400 ± 0.047	0.471 ± 0.056	-0.071 ± 0.050	-0.420244	3.64X10-05	0.0429344	0.406 ± 0.034	0.460 ± 0.051	-0.053 ± 0.048	-0.313307	6.43X10-04	0.212031
C11orf42	160298	cg10611016	0.457 ± 0.060	0.551 ± 0.065	-0.094 ± 0.072	-0.554474	3.66X10-05	0.0429344	0.465 ± 0.053	0.540 ± 0.061	-0.075 ± 0.068	-0.439863	3.06X10-04	0.212031
AVIL	10677	cg06317209	0.357 ± 0.047	0.427 ± 0.044	-0.069 ± 0.049	-0.424987	3.68X10-05	0.0429344	0.363 ± 0.048	0.419 ± 0.044	-0.056 ± 0.049	-0.341698	3.64X10-04	0.212031
CUX1	1523	cg25711558	0.319 ± 0.035	0.378 ± 0.044	-0.059 ± 0.039	-0.378179	3.69X10-05	0.0429344	0.326 ± 0.030	0.370 ± 0.038	-0.045 ± 0.038	-0.28342	5.34X10-04	0.212031
CASP6	839	cg03797115	0.319 ± 0.043	0.404 ± 0.058	-0.085 ± 0.064	-0.533278	3.78X10-05	0.0429344	0.329 ± 0.031	0.392 ± 0.057	-0.062 ± 0.058	-0.386682	4.32X10-04	0.212031
NA	NA	cg12146699	0.329 ± 0.037	0.401 ± 0.043	-0.071 ± 0.052	-0.447545	3.79X10-05	0.0429344	0.334 ± 0.041	0.395 ± 0.043	-0.062 ± 0.056	-0.38801	3.22X10-04	0.212031
SERPINB7	8710	cg17251713	0.799 ± 0.030	0.747 ± 0.026	0.052 ± 0.037	0.439499	3.81X10-05	0.0429344	0.793 ± 0.020	0.754 ± 0.025	0.038 ± 0.034	0.316326	4.49X10-04	0.212031
ZBTB25	7597	cg01860774	0.750 ± 0.049	0.694 ± 0.033	0.056 ± 0.039	0.421466	3.83X10-05	0.0429344	0.743 ± 0.047	0.703 ± 0.029	0.039 ± 0.037	0.29559	7.28X10-04	0.212031
CHST15	51363	cg11803859	0.573 ± 0.042	0.641 ± 0.049	-0.068 ± 0.049	-0.417807	3.84X10-05	0.0429344	0.578 ± 0.042	0.634 ± 0.049	-0.057 ± 0.050	-0.348518	3.33X10-04	0.212031
NA	NA	cg19867250	0.782 ± 0.031	0.730 ± 0.029	0.052 ± 0.037	0.416525	3.86X10-05	0.0429344	0.776 ± 0.031	0.739 ± 0.029	0.037 ± 0.037	0.296416	9.16X10-04	0.212031
ELMO1	9844	cg05383910	0.209 ± 0.037	0.262 ± 0.046	-0.053 ± 0.038	-0.426099	3.87X10-05	0.0429344	0.214 ± 0.035	0.254 ± 0.046	-0.04 ± 0.0390	-0.323964	8.13X10-04	0.212031
SYPL1	6856	cg01581098	0.717 ± 0.023	0.771 ± 0.033	-0.054 ± 0.038	-0.421936	3.90X10-05	0.0429344	0.720 ± 0.029	0.764 ± 0.031	-0.044 ± 0.040	-0.33426	6.14X10-04	0.212031
RPN1	6184	cg12405599	0.485 ± 0.058	0.565 ± 0.051	-0.08 ± 0.0590	-0.466166	3.90X10-05	0.0429344	0.492 ± 0.056	0.553 ± 0.051	-0.062 ± 0.057	-0.360747	4.86X10-04	0.212031
TMEM55A	55529	cg18507018	0.534 ± 0.073	0.609 ± 0.054	-0.075 ± 0.055	-0.445726	3.94X10-05	0.0429344	0.540 ± 0.068	0.603 ± 0.053	-0.063 ± 0.055	-0.377328	2.72X10-04	0.212031
BCAS3	54828	cg15723222	0.362 ± 0.039	0.425 ± 0.031	-0.063 ± 0.043	-0.386798	3.94X10-05	0.0429344	0.368 ± 0.034	0.417 ± 0.031	-0.049 ± 0.038	-0.296158	2.57X10-04	0.212031
KIAA1598	57698	cg00750430	0.268 ± 0.053	0.319 ± 0.046	-0.051 ± 0.032	-0.368452	3.97X10-05	0.0429344	0.272 ± 0.053	0.317 ± 0.044	-0.045 ± 0.037	-0.326563	3.51X10-04	0.212031
NA	NA	cg22229039	0.258 ± 0.034	0.319 ± 0.043	-0.061 ± 0.044	-0.42943	3.97X10-05	0.0429344	0.261 ± 0.036	0.312 ± 0.043	-0.051 ± 0.041	-0.359279	1.76X10-04	0.212031
NA	NA	cg26514623	0.480 ± 0.062	0.569 ± 0.062	-0.089 ± 0.068	-0.52166	4.04X10-05	0.0429344	0.486 ± 0.056	0.559 ± 0.060	-0.073 ± 0.061	-0.430091	1.53X10-04	0.212031
ZDHHC14	79683	cg23206115	0.445 ± 0.049	0.516 ± 0.050	-0.071 ± 0.050	-0.412743	4.06X10-05	0.0429344	0.452 ± 0.048	0.509 ± 0.049	-0.057 ± 0.051	-0.333654	4.87X10-04	0.212031
NA	NA	cg07300408	0.381 ± 0.074	0.473 ± 0.068	-0.092 ± 0.071	-0.554202	4.07X10-05	0.0429344	0.394 ± 0.055	0.460 ± 0.066	-0.067 ± 0.069	-0.397447	9.23X10-04	0.212031
NA	NA	cg12042714	0.273 ± 0.053	0.353 ± 0.047	-0.08 ± 0.0620	-0.553641	4.08X10-05	0.0429344	0.280 ± 0.047	0.344 ± 0.046	-0.063 ± 0.062	-0.433831	4.40X10-04	0.212031
NA	NA	cg11474701	0.484 ± 0.039	0.557 ± 0.050	-0.073 ± 0.052	-0.425384	4.09X10-05	0.0429344	0.491 ± 0.031	0.547 ± 0.048	-0.056 ± 0.049	-0.327273	3.94X10-04	0.212031
H2AFY	9555	cg18169971	0.700 ± 0.025	0.757 ± 0.041	-0.056 ± 0.041	-0.425135	4.16X10-05	0.0429344	0.704 ± 0.027	0.751 ± 0.041	-0.047 ± 0.038	-0.354914	2.02X10-04	0.212031
PSORS1C3	100130889	cg05631194	0.866 ± 0.024	0.814 ± 0.042	0.053 ± 0.042	0.559697	4.19X10-05	0.0429344	0.860 ± 0.020	0.822 ± 0.039	0.038 ± 0.046	0.385731	3.97X10-03	0.23835
NA	NA	cg09417547	0.442 ± 0.046	0.536 ± 0.058	-0.094 ± 0.073	-0.546773	4.20X10-05	0.0429344	0.451 ± 0.042	0.521 ± 0.055	-0.07 ± 0.0710	-0.407009	7.68X10-04	0.212031
GSTA4	2941	cg19701087	0.518 ± 0.033	0.571 ± 0.030	-0.052 ± 0.029	-0.305068	4.23X10-05	0.0429344	0.524 ± 0.029	0.565 ± 0.033	-0.041 ± 0.020	-0.239945	1.07X10-04	0.212031
NA	NA	cg20222562	0.391 ± 0.068	0.475 ± 0.055	-0.083 ± 0.062	-0.500483	4.24X10-05	0.0429344	0.399 ± 0.064	0.466 ± 0.054	-0.066 ± 0.061	-0.39867	4.08X10-04	0.212031
TP53RK	112858	cg07291836	0.494 ± 0.063	0.575 ± 0.054	-0.081 ± 0.061	-0.475198	4.26X10-05	0.0429344	0.504 ± 0.058	0.564 ± 0.052	-0.061 ± 0.061	-0.355399	9.12X10-04	0.212031
SPG21	51324	cg10207553	0.221 ± 0.033	0.275 ± 0.036	-0.054 ± 0.038	-0.418638	4.27X10-05	0.0429344	0.227 ± 0.027	0.267 ± 0.033	-0.04 ± 0.0360	-0.309258	6.19X10-04	0.212031
NA	NA	cg01023672	0.430 ± 0.070	0.514 ± 0.057	-0.084 ± 0.064	-0.495733	4.28X10-05	0.0429344	0.442 ± 0.064	0.501 ± 0.054	-0.06 ± 0.0540	-0.352718	4.45X10-04	0.212031
PPFIBP2	8495	cg14838970	0.299 ± 0.030	0.358 ± 0.041	-0.059 ± 0.041	-0.383467	4.31X10-05	0.0429344	0.305 ± 0.022	0.350 ± 0.040	-0.045 ± 0.036	-0.293481	2.85X10-04	0.212031
IGF2BP3	10643	cg17209188	0.400 ± 0.043	0.472 ± 0.047	-0.072 ± 0.051	-0.425004	4.33X10-05	0.0429344	0.405 ± 0.042	0.464 ± 0.043	-0.059 ± 0.046	-0.346655	1.67X10-04	0.212031
MACC1	346389	cg21710826	0.467 ± 0.047	0.535 ± 0.050	-0.069 ± 0.049	-0.400658	4.35X10-05	0.0429344	0.473 ± 0.044	0.526 ± 0.048	-0.053 ± 0.043	-0.308277	2.98X10-04	0.212031
NA	NA	cg01479187	0.306 ± 0.040	0.373 ± 0.040	-0.067 ± 0.048	-0.43349	4.36X10-05	0.0429344	0.315 ± 0.039	0.362 ± 0.035	-0.048 ± 0.044	-0.310256	6.26X10-04	0.212031
DTNA	1837	cg18517540	0.726 ± 0.041	0.659 ± 0.035	0.068 ± 0.051	0.467341	4.44X10-05	0.0429344	0.719 ± 0.038	0.669 ± 0.037	0.051 ± 0.050	0.34776	6.12X10-04	0.212031
GNG7	2788	cg23463608	0.527 ± 0.029	0.464 ± 0.038	0.063 ± 0.042	0.366817	4.45X10-05	0.0429344	0.519 ± 0.027	0.473 ± 0.036	0.046 ± 0.043	0.267496	1.21X10-03	0.213851
NFE2	4778	cg09303642	0.390 ± 0.049	0.453 ± 0.045	-0.063 ± 0.043	-0.37688	4.45X10-05	0.0429344	0.399 ± 0.039	0.443 ± 0.041	-0.044 ± 0.044	-0.259943	1.91X10-03	0.217054
PIK3CD	5293	cg07499142	0.545 ± 0.040	0.483 ± 0.031	0.062 ± 0.041	0.361561	4.46X10-05	0.0429344	0.537 ± 0.035	0.493 ± 0.032	0.044 ± 0.040	0.25384	1.16X10-03	0.213827
FBXL18	80028	cg00232092	0.606 ± 0.040	0.670 ± 0.027	-0.063 ± 0.045	-0.396132	4.47X10-05	0.0429344	0.611 ± 0.035	0.664 ± 0.026	-0.052 ± 0.041	-0.327627	1.87X10-04	0.212031
TBCD	6904	cg13304638	0.499 ± 0.073	0.581 ± 0.071	-0.081 ± 0.062	-0.481589	4.47X10-05	0.0429344	0.506 ± 0.071	0.572 ± 0.070	-0.065 ± 0.058	-0.387612	2.94X10-04	0.212031
NA	NA	cg25968394	0.486 ± 0.055	0.575 ± 0.063	-0.089 ± 0.069	-0.524023	4.50X10-05	0.0429344	0.494 ± 0.054	0.566 ± 0.060	-0.072 ± 0.069	-0.424503	4.78X10-04	0.212031
PRKAG2	51422	cg09449988	0.586 ± 0.043	0.639 ± 0.046	-0.053 ± 0.032	-0.328285	4.56X10-05	0.0429344	0.590 ± 0.049	0.634 ± 0.041	-0.043 ± 0.034	-0.265338	4.75X10-04	0.212031
NA	NA	cg12744859	0.190 ± 0.042	0.240 ± 0.042	-0.05 ± 0.0390	-0.442721	4.66X10-05	0.0429344	0.197 ± 0.037	0.232 ± 0.041	-0.035 ± 0.036	-0.300671	1.19X10-03	0.213851
SNCA	6622	cg15133208	0.315 ± 0.044	0.369 ± 0.033	-0.054 ± 0.034	-0.351738	4.66X10-05	0.0429344	0.322 ± 0.041	0.364 ± 0.035	-0.042 ± 0.030	-0.270949	2.82X10-04	0.212031
PVT1	5820	cg24514600	0.599 ± 0.058	0.686 ± 0.044	-0.086 ± 0.069	-0.544861	4.69X10-05	0.0429344	0.604 ± 0.056	0.678 ± 0.043	-0.075 ± 0.069	-0.468974	3.23X10-04	0.212031
HIPK3	10114	cg04225088	0.468 ± 0.052	0.551 ± 0.060	-0.083 ± 0.063	-0.484149	4.72X10-05	0.0429344	0.475 ± 0.052	0.542 ± 0.061	-0.066 ± 0.066	-0.389777	7.42X10-04	0.212031
HLA-DMB	3109	cg21578596	0.307 ± 0.043	0.367 ± 0.042	-0.06 ± 0.0420	-0.393049	4.74X10-05	0.0429344	0.313 ± 0.042	0.360 ± 0.042	-0.048 ± 0.042	-0.312382	4.76X10-04	0.212031
NADK	65220	cg08122070	0.646 ± 0.040	0.713 ± 0.059	-0.068 ± 0.053	-0.467351	4.77X10-05	0.0429344	0.652 ± 0.033	0.702 ± 0.057	-0.051 ± 0.053	-0.349642	1.08X10-03	0.213827
NA	NA	cg07530172	0.280 ± 0.034	0.336 ± 0.041	-0.056 ± 0.038	-0.378767	4.79X10-05	0.0429344	0.285 ± 0.030	0.330 ± 0.038	-0.046 ± 0.036	-0.308917	2.55X10-04	0.212031
TSPAN13	27075	cg11384744	0.294 ± 0.030	0.350 ± 0.037	-0.056 ± 0.039	-0.371488	4.82X10-05	0.0429344	0.299 ± 0.028	0.343 ± 0.036	-0.045 ± 0.036	-0.294525	2.75X10-04	0.212031
WDR46	9277	cg04276715	0.684 ± 0.030	0.738 ± 0.036	-0.054 ± 0.037	-0.386481	4.82X10-05	0.0429344	0.689 ± 0.028	0.731 ± 0.037	-0.042 ± 0.038	-0.305397	6.94X10-04	0.212031
LMO2	4005	cg11822932	0.277 ± 0.045	0.352 ± 0.051	-0.075 ± 0.057	-0.509628	4.83X10-05	0.0429344	0.286 ± 0.036	0.342 ± 0.050	-0.056 ± 0.061	-0.373069	1.47X10-03	0.215174
PRSS57	400668	cg11768182	0.579 ± 0.050	0.655 ± 0.055	-0.076 ± 0.058	-0.472477	4.83X10-05	0.0429344	0.584 ± 0.052	0.646 ± 0.054	-0.062 ± 0.051	-0.382911	2.14X10-04	0.212031
LCK	3932	cg11683242	0.808 ± 0.043	0.753 ± 0.041	0.054 ± 0.043	0.476237	4.85X10-05	0.0429344	0.799 ± 0.037	0.762 ± 0.040	0.037 ± 0.043	0.322072	2.39X10-03	0.220657
NA	NA	cg07493197	0.318 ± 0.045	0.390 ± 0.052	-0.072 ± 0.054	-0.456172	4.86X10-05	0.0429344	0.324 ± 0.046	0.383 ± 0.053	-0.059 ± 0.057	-0.378101	6.24X10-04	0.212031
ECE1	1889	cg16603916	0.403 ± 0.038	0.467 ± 0.037	-0.064 ± 0.044	-0.37835	4.90X10-05	0.0429344	0.408 ± 0.035	0.460 ± 0.035	-0.052 ± 0.039	-0.307714	2.01X10-04	0.212031
RPN1	6184	cg08359464	0.408 ± 0.053	0.487 ± 0.041	-0.079 ± 0.060	-0.465702	4.95X10-05	0.0429344	0.416 ± 0.047	0.475 ± 0.035	-0.059 ± 0.052	-0.347441	3.93X10-04	0.212031
NCF2	4688	cg09472600	0.257 ± 0.038	0.310 ± 0.034	-0.053 ± 0.036	-0.382551	4.96X10-05	0.0429344	0.263 ± 0.033	0.304 ± 0.031	-0.041 ± 0.034	-0.294757	4.24X10-04	0.212031
NA	NA	cg08165796	0.446 ± 0.061	0.524 ± 0.069	-0.079 ± 0.059	-0.462733	4.98X10-05	0.0429344	0.451 ± 0.062	0.515 ± 0.068	-0.064 ± 0.052	-0.377592	1.55X10-04	0.212031
SIRT5	23408	cg02206980	0.311 ± 0.058	0.375 ± 0.082	-0.063 ± 0.045	-0.40355	5.08X10-05	0.0429344	0.319 ± 0.061	0.364 ± 0.077	-0.045 ± 0.043	-0.290221	1.50X10-03	0.215174
FRMD4B	23150	cg11377213	0.305 ± 0.035	0.362 ± 0.037	-0.057 ± 0.040	-0.375568	5.09X10-05	0.0429344	0.310 ± 0.034	0.356 ± 0.037	-0.046 ± 0.043	-0.302202	7.43X10-04	0.212031
NA	NA	cg20611272	0.677 ± 0.033	0.614 ± 0.033	0.063 ± 0.045	0.39965	5.10X10-05	0.0429344	0.670 ± 0.028	0.623 ± 0.031	0.046 ± 0.044	0.294445	9.54X10-04	0.212031
PIGY	84992	cg03340036	0.501 ± 0.063	0.595 ± 0.061	-0.094 ± 0.075	-0.560688	5.10X10-05	0.0429344	0.509 ± 0.053	0.583 ± 0.060	-0.074 ± 0.064	-0.438261	2.38X10-04	0.212031
CEBPE	1053	cg15377871	0.490 ± 0.047	0.566 ± 0.056	-0.076 ± 0.057	-0.444678	5.10X10-05	0.0429344	0.498 ± 0.044	0.557 ± 0.054	-0.059 ± 0.056	-0.346525	6.50X10-04	0.212031
CLU	1191	cg22313574	0.180 ± 0.033	0.232 ± 0.028	-0.052 ± 0.038	-0.476111	5.11X10-05	0.0429344	0.185 ± 0.030	0.227 ± 0.025	-0.042 ± 0.035	-0.380256	2.20X10-04	0.212031
NA	NA	cg04309234	0.299 ± 0.036	0.356 ± 0.037	-0.058 ± 0.041	-0.380773	5.12X10-05	0.0429344	0.301 ± 0.036	0.354 ± 0.038	-0.053 ± 0.040	-0.348494	1.26X10-04	0.212031
ZNF652	22834	cg26664457	0.309 ± 0.043	0.366 ± 0.040	-0.057 ± 0.038	-0.373067	5.15X10-05	0.0429344	0.315 ± 0.037	0.358 ± 0.037	-0.043 ± 0.032	-0.2832	2.42X10-04	0.212031
HK1	3098	cg27074971	0.650 ± 0.044	0.708 ± 0.045	-0.058 ± 0.041	-0.393061	5.16X10-05	0.0429344	0.655 ± 0.039	0.701 ± 0.046	-0.046 ± 0.043	-0.313004	9.71X10-04	0.212031
KIF5B	3799	cg06528823	0.678 ± 0.034	0.736 ± 0.035	-0.058 ± 0.042	-0.409465	5.19X10-05	0.0429344	0.681 ± 0.037	0.732 ± 0.036	-0.05 ± 0.0410	-0.351068	2.82X10-04	0.212031
NA	NA	cg19573490	0.355 ± 0.046	0.423 ± 0.041	-0.069 ± 0.050	-0.422695	5.24X10-05	0.0429344	0.362 ± 0.041	0.414 ± 0.040	-0.052 ± 0.047	-0.319443	5.36X10-04	0.212031
SIDT1	54847	cg08267038	0.244 ± 0.040	0.310 ± 0.046	-0.066 ± 0.050	-0.483444	5.25X10-05	0.0429344	0.247 ± 0.041	0.303 ± 0.045	-0.056 ± 0.048	-0.408734	2.35X10-04	0.212031
DNM3	26052	cg16696002	0.351 ± 0.030	0.401 ± 0.032	-0.05 ± 0.0290	-0.306738	5.26X10-05	0.0429344	0.355 ± 0.026	0.398 ± 0.031	-0.044 ± 0.031	-0.268905	2.35X10-04	0.212031
NA	NA	cg17530030	0.279 ± 0.030	0.331 ± 0.033	-0.052 ± 0.035	-0.354191	5.26X10-05	0.0429344	0.283 ± 0.029	0.325 ± 0.032	-0.042 ± 0.035	-0.286918	4.23X10-04	0.212031
FOXK1	221937	cg25344401	0.511 ± 0.074	0.603 ± 0.059	-0.091 ± 0.073	-0.542376	5.27X10-05	0.0429344	0.520 ± 0.069	0.593 ± 0.056	-0.073 ± 0.072	-0.433335	5.43X10-04	0.212031
IL21R	50615	cg02656594	0.383 ± 0.045	0.452 ± 0.040	-0.068 ± 0.050	-0.409824	5.30X10-05	0.0429344	0.392 ± 0.036	0.439 ± 0.034	-0.047 ± 0.044	-0.28011	9.71X10-04	0.212031
TBC1D1	23216	cg00812557	0.303 ± 0.030	0.354 ± 0.028	-0.05 ± 0.0320	-0.332537	5.33X10-05	0.0429344	0.308 ± 0.031	0.348 ± 0.027	-0.04 ± 0.0290	-0.262697	3.05X10-04	0.212031
YWHAG	7532	cg26162326	0.412 ± 0.064	0.489 ± 0.058	-0.077 ± 0.059	-0.456292	5.35X10-05	0.0429344	0.420 ± 0.049	0.476 ± 0.059	-0.056 ± 0.051	-0.33021	5.02X10-04	0.212031
NA	NA	cg13814396	0.440 ± 0.036	0.506 ± 0.039	-0.065 ± 0.046	-0.379681	5.36X10-05	0.0429344	0.447 ± 0.035	0.496 ± 0.039	-0.049 ± 0.044	-0.28508	7.96X10-04	0.212031
NA	NA	cg08036553	0.709 ± 0.066	0.770 ± 0.037	-0.061 ± 0.048	-0.44554	5.48X10-05	0.0429344	0.712 ± 0.065	0.766 ± 0.037	-0.054 ± 0.051	-0.391002	6.31X10-04	0.212031
BHLHE40	8553	cg26269881	0.335 ± 0.051	0.404 ± 0.043	-0.069 ± 0.052	-0.436281	5.63X10-05	0.0429344	0.345 ± 0.051	0.395 ± 0.045	-0.05 ± 0.0600	-0.316016	3.04X10-03	0.22841
NA	NA	cg20513418	0.624 ± 0.031	0.564 ± 0.039	0.060 ± 0.041	0.362018	5.64X10-05	0.0429344	0.616 ± 0.022	0.575 ± 0.037	0.042 ± 0.044	0.248187	2.53X10-03	0.222971
NA	NA	cg19927816	0.281 ± 0.030	0.333 ± 0.043	-0.052 ± 0.035	-0.353922	5.65X10-05	0.0429344	0.285 ± 0.032	0.327 ± 0.042	-0.043 ± 0.036	-0.28902	5.29X10-04	0.212031
SCHIP1	29970	cg21374307	0.457 ± 0.074	0.545 ± 0.051	-0.088 ± 0.070	-0.518042	5.69X10-05	0.0429344	0.469 ± 0.066	0.532 ± 0.053	-0.063 ± 0.066	-0.370049	1.19X10-03	0.213851
NA	NA	cg08894273	0.398 ± 0.041	0.466 ± 0.035	-0.068 ± 0.050	-0.404113	5.70X10-05	0.0429344	0.406 ± 0.034	0.454 ± 0.035	-0.048 ± 0.047	-0.281126	1.39X10-03	0.214172
NA	NA	cg21470541	0.666 ± 0.070	0.732 ± 0.057	-0.066 ± 0.051	-0.458506	5.82X10-05	0.0429344	0.672 ± 0.068	0.724 ± 0.054	-0.052 ± 0.048	-0.360886	6.04X10-04	0.212031
NA	NA	cg12688234	0.639 ± 0.035	0.694 ± 0.038	-0.055 ± 0.038	-0.362442	5.82X10-05	0.0429344	0.645 ± 0.034	0.688 ± 0.033	-0.043 ± 0.037	-0.280261	6.21X10-04	0.212031
ANKRD33B	651746	cg08944026	0.347 ± 0.036	0.409 ± 0.041	-0.062 ± 0.044	-0.385388	5.84X10-05	0.0429344	0.352 ± 0.032	0.403 ± 0.041	-0.05 ± 0.0410	-0.3097	3.07X10-04	0.212031
VWA8	23078	cg16396191	0.567 ± 0.053	0.648 ± 0.050	-0.081 ± 0.064	-0.498264	5.89X10-05	0.0429344	0.577 ± 0.051	0.635 ± 0.049	-0.058 ± 0.053	-0.355518	5.03X10-04	0.212031
HHEX	3087	cg20180364	0.330 ± 0.046	0.393 ± 0.045	-0.063 ± 0.046	-0.401181	5.90X10-05	0.0429344	0.335 ± 0.043	0.385 ± 0.043	-0.05 ± 0.0430	-0.315065	3.87X10-04	0.212031
NA	NA	cg07029024	0.634 ± 0.045	0.689 ± 0.033	-0.055 ± 0.038	-0.352883	5.92X10-05	0.0429344	0.640 ± 0.029	0.679 ± 0.036	-0.039 ± 0.035	-0.255216	1.17X10-03	0.213827
NA	NA	cg26244575	0.631 ± 0.035	0.570 ± 0.034	0.062 ± 0.044	0.374322	5.96X10-05	0.0429344	0.625 ± 0.031	0.577 ± 0.032	0.048 ± 0.044	0.289586	7.80X10-04	0.212031
FNDC3B	64778	cg19980260	0.343 ± 0.038	0.404 ± 0.041	-0.06 ± 0.0420	-0.375092	5.97X10-05	0.0429344	0.347 ± 0.039	0.398 ± 0.042	-0.051 ± 0.044	-0.315959	4.32X10-04	0.212031
NTNG2	84628	cg01944288	0.258 ± 0.036	0.312 ± 0.042	-0.054 ± 0.039	-0.388277	5.98X10-05	0.0429344	0.263 ± 0.034	0.304 ± 0.040	-0.041 ± 0.038	-0.288667	8.72X10-04	0.212031
MARCH11	441061	cg09017434	0.175 ± 0.039	0.242 ± 0.054	-0.067 ± 0.053	-0.583987	6.03X10-05	0.0429344	0.174 ± 0.037	0.243 ± 0.055	-0.068 ± 0.051	-0.595496	3.05X10-05	0.212031
PVRL4	81607	cg17833106	0.406 ± 0.037	0.468 ± 0.036	-0.063 ± 0.044	-0.370058	6.04X10-05	0.0429344	0.412 ± 0.037	0.460 ± 0.033	-0.048 ± 0.041	-0.281976	6.33X10-04	0.212031
CD3E	916	cg24612198	0.853 ± 0.038	0.799 ± 0.039	0.054 ± 0.044	0.562652	6.06X10-05	0.0429344	0.844 ± 0.029	0.810 ± 0.035	0.033 ± 0.036	0.33844	1.04X10-03	0.21284
RPTOR	57521	cg11222173	0.705 ± 0.029	0.757 ± 0.041	-0.052 ± 0.038	-0.39267	6.11X10-05	0.0429344	0.707 ± 0.027	0.752 ± 0.037	-0.044 ± 0.035	-0.333381	1.96X10-04	0.212031
NA	NA	cg21597811	0.572 ± 0.030	0.630 ± 0.044	-0.058 ± 0.038	-0.352215	6.14X10-05	0.0429344	0.577 ± 0.025	0.625 ± 0.043	-0.048 ± 0.037	-0.29119	3.22X10-04	0.212031
EMILIN1	11117	cg14021880	0.644 ± 0.054	0.699 ± 0.033	-0.055 ± 0.039	-0.3541	6.22X10-05	0.0429344	0.651 ± 0.056	0.692 ± 0.032	-0.041 ± 0.045	-0.260743	3.56X10-03	0.234226
NA	NA	cg14834285	0.387 ± 0.049	0.460 ± 0.054	-0.073 ± 0.056	-0.436818	6.24X10-05	0.0429344	0.394 ± 0.046	0.453 ± 0.050	-0.06 ± 0.0580	-0.355319	7.02X10-04	0.212031
KRT40	125115	cg01455550	0.357 ± 0.043	0.426 ± 0.050	-0.07 ± 0.0530	-0.425007	6.32X10-05	0.0429344	0.363 ± 0.040	0.418 ± 0.051	-0.055 ± 0.052	-0.335317	6.25X10-04	0.212031
ANKRD11	29123	cg08721324	0.442 ± 0.038	0.505 ± 0.044	-0.063 ± 0.045	-0.368576	6.32X10-05	0.0429344	0.446 ± 0.033	0.499 ± 0.043	-0.053 ± 0.046	-0.308231	5.07X10-04	0.212031
NXPH3	11248	cg20925233	0.369 ± 0.054	0.444 ± 0.053	-0.075 ± 0.058	-0.455165	6.35X10-05	0.0429344	0.378 ± 0.046	0.433 ± 0.051	-0.055 ± 0.049	-0.333405	4.19X10-04	0.212031
ZNF709	163051	cg01274826	0.173 ± 0.038	0.230 ± 0.041	-0.058 ± 0.043	-0.531571	6.36X10-05	0.0429344	0.180 ± 0.027	0.220 ± 0.042	-0.04 ± 0.0390	-0.350423	1.10X10-03	0.213827
IFFO1	25900	cg13298466	0.485 ± 0.057	0.571 ± 0.051	-0.086 ± 0.069	-0.505338	6.37X10-05	0.0429344	0.492 ± 0.057	0.558 ± 0.047	-0.066 ± 0.065	-0.381696	7.36X10-04	0.212031
EMR1	2015	cg05025071	0.468 ± 0.076	0.551 ± 0.044	-0.083 ± 0.065	-0.484619	6.42X10-05	0.0429344	0.477 ± 0.069	0.540 ± 0.043	-0.063 ± 0.063	-0.369953	7.59X10-04	0.212031
HIBADH	11112	cg02842382	0.363 ± 0.032	0.426 ± 0.044	-0.063 ± 0.045	-0.381437	6.44X10-05	0.0429344	0.369 ± 0.030	0.419 ± 0.042	-0.05 ± 0.0450	-0.301372	6.49X10-04	0.212031
VPS37C	55048	cg24422316	0.373 ± 0.036	0.437 ± 0.039	-0.063 ± 0.046	-0.382511	6.46X10-05	0.0429344	0.379 ± 0.038	0.429 ± 0.038	-0.05 ± 0.0460	-0.300309	7.61X10-04	0.212031
KIAA0753	9851	cg13221924	0.428 ± 0.044	0.493 ± 0.049	-0.066 ± 0.048	-0.38449	6.47X10-05	0.0429344	0.433 ± 0.043	0.487 ± 0.046	-0.054 ± 0.047	-0.314637	4.53X10-04	0.212031
SETD5	55209	cg01564818	0.253 ± 0.035	0.308 ± 0.032	-0.055 ± 0.041	-0.401977	6.49X10-05	0.0429344	0.258 ± 0.032	0.301 ± 0.032	-0.043 ± 0.036	-0.313569	3.04X10-04	0.212031
SLC5A6	8884	cg03606774	0.555 ± 0.043	0.625 ± 0.045	-0.071 ± 0.054	-0.426994	6.50X10-05	0.0429344	0.561 ± 0.038	0.619 ± 0.044	-0.058 ± 0.056	-0.349601	7.17X10-04	0.212031
NA	NA	cg16656520	0.301 ± 0.044	0.373 ± 0.044	-0.072 ± 0.056	-0.472649	6.53X10-05	0.0429344	0.307 ± 0.040	0.365 ± 0.044	-0.058 ± 0.051	-0.377904	3.37X10-04	0.212031
INPP5A	3632	cg06760238	0.324 ± 0.036	0.381 ± 0.040	-0.057 ± 0.041	-0.364609	6.53X10-05	0.0429344	0.329 ± 0.036	0.376 ± 0.037	-0.047 ± 0.044	-0.302	6.94X10-04	0.212031
NCALD	83988	cg24023489	0.580 ± 0.041	0.642 ± 0.043	-0.062 ± 0.045	-0.379844	6.59X10-05	0.0429344	0.586 ± 0.040	0.634 ± 0.042	-0.048 ± 0.044	-0.293198	7.09X10-04	0.212031
NA	NA	cg04998379	0.174 ± 0.024	0.227 ± 0.030	-0.053 ± 0.041	-0.47653	6.60X10-05	0.0429344	0.180 ± 0.022	0.218 ± 0.028	-0.038 ± 0.035	-0.343044	4.57X10-04	0.212031
PRKD3	23683	cg07671644	0.258 ± 0.034	0.339 ± 0.057	-0.081 ± 0.068	-0.559348	6.62X10-05	0.0429344	0.266 ± 0.026	0.330 ± 0.058	-0.064 ± 0.063	-0.432629	5.49X10-04	0.212031
GYG1	2992	cg24054898	0.814 ± 0.032	0.756 ± 0.031	0.057 ± 0.046	0.497254	6.65X10-05	0.0429344	0.807 ± 0.022	0.766 ± 0.031	0.041 ± 0.042	0.352948	1.11X10-03	0.213827
CYP7B1	9420	cg17347634	0.436 ± 0.056	0.498 ± 0.049	-0.062 ± 0.044	-0.364062	6.77X10-05	0.0429344	0.439 ± 0.058	0.490 ± 0.048	-0.051 ± 0.034	-0.298631	1.12X10-04	0.212031
MAPKAPK2	9261	cg06650246	0.367 ± 0.044	0.433 ± 0.038	-0.066 ± 0.049	-0.400895	6.81X10-05	0.0429344	0.373 ± 0.040	0.425 ± 0.036	-0.051 ± 0.050	-0.310154	1.00X10-03	0.212031
NA	NA	cg11168614	0.463 ± 0.049	0.545 ± 0.056	-0.081 ± 0.065	-0.476523	6.83X10-05	0.0429344	0.470 ± 0.050	0.538 ± 0.054	-0.068 ± 0.069	-0.398484	7.77X10-04	0.212031
NA	NA	cg08494738	0.739 ± 0.039	0.684 ± 0.032	0.055 ± 0.041	0.393168	6.89X10-05	0.0429344	0.732 ± 0.029	0.693 ± 0.030	0.039 ± 0.038	0.276951	1.32X10-03	0.213851
RCBTB2	1102	cg11093142	0.242 ± 0.043	0.296 ± 0.053	-0.054 ± 0.040	-0.397547	6.90X10-05	0.0429344	0.249 ± 0.038	0.287 ± 0.052	-0.038 ± 0.034	-0.273296	9.71X10-04	0.212031
NA	NA	cg17159187	0.345 ± 0.033	0.403 ± 0.027	-0.058 ± 0.041	-0.357973	6.91X10-05	0.0429344	0.351 ± 0.026	0.396 ± 0.027	-0.046 ± 0.035	-0.282209	3.19X10-04	0.212031
ZNF438	220929	cg08764162	0.404 ± 0.050	0.477 ± 0.055	-0.073 ± 0.056	-0.431888	6.91X10-05	0.0429344	0.412 ± 0.046	0.468 ± 0.054	-0.056 ± 0.055	-0.329496	9.79X10-04	0.212031
EP400	57634	cg15235987	0.371 ± 0.054	0.447 ± 0.056	-0.076 ± 0.060	-0.459444	6.97X10-05	0.0429344	0.376 ± 0.052	0.440 ± 0.055	-0.064 ± 0.057	-0.387608	2.92X10-04	0.212031
NA	NA	cg08243626	0.310 ± 0.042	0.376 ± 0.044	-0.066 ± 0.051	-0.429288	6.98X10-05	0.0429344	0.316 ± 0.039	0.368 ± 0.042	-0.052 ± 0.051	-0.335203	8.15X10-04	0.212031
NA	NA	cg03171478	0.315 ± 0.037	0.368 ± 0.044	-0.053 ± 0.036	-0.34336	7.04X10-05	0.0429344	0.321 ± 0.032	0.360 ± 0.041	-0.04 ± 0.0400	-0.253815	2.10X10-03	0.21858
RAI1	10743	cg19447962	0.368 ± 0.062	0.443 ± 0.037	-0.075 ± 0.059	-0.459313	7.07X10-05	0.0429344	0.375 ± 0.061	0.432 ± 0.031	-0.057 ± 0.061	-0.35142	1.44X10-03	0.215174
ANKRD22	118932	cg03249630	0.396 ± 0.069	0.471 ± 0.061	-0.075 ± 0.058	-0.453198	7.11X10-05	0.0429344	0.404 ± 0.066	0.460 ± 0.061	-0.055 ± 0.054	-0.333201	8.36X10-04	0.212031
NA	NA	cg07712198	0.470 ± 0.055	0.537 ± 0.047	-0.067 ± 0.050	-0.389819	7.13X10-05	0.0429344	0.475 ± 0.053	0.531 ± 0.045	-0.056 ± 0.048	-0.323232	3.74X10-04	0.212031
SLC15A4	121260	cg19717347	0.424 ± 0.045	0.496 ± 0.052	-0.072 ± 0.055	-0.425613	7.14X10-05	0.0429344	0.430 ± 0.042	0.488 ± 0.051	-0.058 ± 0.054	-0.338407	6.43X10-04	0.212031
PDE6A	5145	cg09109411	0.388 ± 0.047	0.458 ± 0.055	-0.07 ± 0.0530	-0.417169	7.16X10-05	0.0429344	0.394 ± 0.045	0.451 ± 0.051	-0.057 ± 0.050	-0.336984	4.13X10-04	0.212031
NA	NA	cg13984330	0.512 ± 0.033	0.569 ± 0.039	-0.057 ± 0.039	-0.335565	7.20X10-05	0.0429344	0.519 ± 0.032	0.562 ± 0.038	-0.044 ± 0.043	-0.255778	1.71X10-03	0.215971
RPS11	6205	cg07569288	0.740 ± 0.040	0.680 ± 0.039	0.060 ± 0.047	0.429501	7.22X10-05	0.0429344	0.733 ± 0.033	0.690 ± 0.037	0.042 ± 0.043	0.299265	1.22X10-03	0.213851
THRA	7067	cg04272820	0.412 ± 0.041	0.475 ± 0.039	-0.064 ± 0.047	-0.375175	7.24X10-05	0.0429344	0.420 ± 0.036	0.466 ± 0.038	-0.046 ± 0.049	-0.268372	2.37X10-03	0.220519
MINPP1	9562	cg17940587	0.308 ± 0.053	0.388 ± 0.059	-0.081 ± 0.067	-0.521671	7.26X10-05	0.0429344	0.317 ± 0.047	0.377 ± 0.062	-0.06 ± 0.0590	-0.383962	5.60X10-04	0.212031
ATP10A	57194	cg09958402	0.225 ± 0.032	0.281 ± 0.042	-0.057 ± 0.045	-0.435762	7.28X10-05	0.0429344	0.230 ± 0.029	0.273 ± 0.043	-0.043 ± 0.043	-0.324732	8.13X10-04	0.212031
NA	NA	cg20612299	0.358 ± 0.033	0.418 ± 0.046	-0.06 ± 0.0430	-0.362592	7.30X10-05	0.0429344	0.363 ± 0.033	0.411 ± 0.044	-0.047 ± 0.041	-0.288571	4.96X10-04	0.212031
ROBO1	6091	cg24512093	0.706 ± 0.028	0.655 ± 0.018	0.051 ± 0.035	0.340653	7.30X10-05	0.0429344	0.699 ± 0.022	0.663 ± 0.017	0.036 ± 0.031	0.242241	1.00X10-03	0.212031
NA	NA	cg11377047	0.312 ± 0.046	0.368 ± 0.028	-0.055 ± 0.040	-0.36258	7.37X10-05	0.0429344	0.318 ± 0.047	0.362 ± 0.031	-0.044 ± 0.038	-0.290345	4.63X10-04	0.212031
FLJ42289	388182	cg02579959	0.562 ± 0.050	0.628 ± 0.032	-0.066 ± 0.050	-0.397473	7.40X10-05	0.0429344	0.568 ± 0.047	0.621 ± 0.033	-0.053 ± 0.049	-0.318126	6.41X10-04	0.212031
NA	NA	cg05240166	0.371 ± 0.038	0.440 ± 0.042	-0.068 ± 0.052	-0.412859	7.42X10-05	0.0429344	0.378 ± 0.030	0.432 ± 0.042	-0.054 ± 0.047	-0.325365	4.14X10-04	0.212031
GP5	2814	cg13185177	0.534 ± 0.045	0.592 ± 0.040	-0.057 ± 0.039	-0.338139	7.42X10-05	0.0429344	0.541 ± 0.033	0.583 ± 0.040	-0.042 ± 0.030	-0.249224	3.84X10-04	0.212031
LOC100130581	100130581	cg10499832	0.330 ± 0.032	0.395 ± 0.052	-0.065 ± 0.050	-0.406574	7.47X10-05	0.0429344	0.337 ± 0.024	0.384 ± 0.051	-0.047 ± 0.044	-0.288764	9.07X10-04	0.212031
KIF13B	23303	cg25596405	0.525 ± 0.035	0.582 ± 0.038	-0.057 ± 0.039	-0.33693	7.49X10-05	0.0429344	0.532 ± 0.035	0.573 ± 0.038	-0.04 ± 0.0390	-0.236288	2.14X10-03	0.219346
NARF	26502	cg05655915	0.379 ± 0.076	0.477 ± 0.066	-0.098 ± 0.082	-0.594413	7.53X10-05	0.0429344	0.388 ± 0.066	0.464 ± 0.065	-0.076 ± 0.076	-0.455449	5.80X10-04	0.212031
SLC25A32	81034	cg10011091	0.375 ± 0.060	0.450 ± 0.054	-0.075 ± 0.057	-0.455188	7.54X10-05	0.0429344	0.385 ± 0.048	0.440 ± 0.049	-0.055 ± 0.049	-0.332447	4.99X10-04	0.212031
TNFSF13B	10673	cg09646392	0.414 ± 0.049	0.487 ± 0.045	-0.072 ± 0.056	-0.426708	7.55X10-05	0.0429344	0.422 ± 0.047	0.478 ± 0.048	-0.056 ± 0.061	-0.328269	1.72X10-03	0.215971
ACOT11	26027	cg10266490	0.258 ± 0.039	0.308 ± 0.031	-0.05 ± 0.0360	-0.362813	7.61X10-05	0.0429344	0.264 ± 0.035	0.303 ± 0.029	-0.039 ± 0.033	-0.28235	4.99X10-04	0.212031
PRDM2	7799	cg07708453	0.358 ± 0.039	0.418 ± 0.047	-0.06 ± 0.0430	-0.366489	7.66X10-05	0.0429344	0.363 ± 0.036	0.413 ± 0.046	-0.05 ± 0.0420	-0.304425	4.52X10-04	0.212031
SULT1E1	6783	cg24746726	0.516 ± 0.036	0.586 ± 0.047	-0.07 ± 0.0540	-0.412907	7.72X10-05	0.0429344	0.521 ± 0.036	0.579 ± 0.043	-0.058 ± 0.051	-0.340621	3.97X10-04	0.212031
NA	NA	cg08722383	0.287 ± 0.048	0.338 ± 0.057	-0.051 ± 0.037	-0.34065	7.78X10-05	0.0429344	0.293 ± 0.043	0.332 ± 0.056	-0.039 ± 0.042	-0.257153	2.32X10-03	0.220519
NA	NA	cg21814550	0.513 ± 0.056	0.596 ± 0.047	-0.083 ± 0.067	-0.490571	7.78X10-05	0.0429344	0.520 ± 0.054	0.586 ± 0.049	-0.066 ± 0.064	-0.390487	5.83X10-04	0.212031
PPP1R18	170954	cg07076751	0.771 ± 0.044	0.702 ± 0.046	0.069 ± 0.058	0.525392	7.78X10-05	0.0429344	0.764 ± 0.039	0.711 ± 0.042	0.053 ± 0.052	0.397898	5.05X10-04	0.212031
PDCD11	22984	cg18729704	0.526 ± 0.031	0.599 ± 0.048	-0.074 ± 0.058	-0.437441	7.78X10-05	0.0429344	0.532 ± 0.035	0.590 ± 0.047	-0.057 ± 0.057	-0.338126	9.49X10-04	0.212031
CLEC5A	23601	cg18463686	0.384 ± 0.043	0.453 ± 0.045	-0.069 ± 0.052	-0.411638	7.80X10-05	0.0429344	0.389 ± 0.040	0.445 ± 0.043	-0.055 ± 0.052	-0.32889	7.31X10-04	0.212031
NA	NA	cg25164589	0.336 ± 0.062	0.407 ± 0.056	-0.071 ± 0.055	-0.450267	7.80X10-05	0.0429344	0.345 ± 0.053	0.397 ± 0.055	-0.052 ± 0.050	-0.326873	7.78X10-04	0.212031
MARCH3	115123	cg08975164	0.619 ± 0.034	0.689 ± 0.046	-0.07 ± 0.0550	-0.452833	7.82X10-05	0.0429344	0.624 ± 0.038	0.682 ± 0.047	-0.058 ± 0.057	-0.379526	7.86X10-04	0.212031
NA	NA	cg05667818	0.345 ± 0.041	0.398 ± 0.040	-0.053 ± 0.036	-0.333128	7.83X10-05	0.0429344	0.350 ± 0.039	0.393 ± 0.038	-0.043 ± 0.032	-0.270139	3.01X10-04	0.212031
NA	NA	cg19190900	0.322 ± 0.050	0.390 ± 0.047	-0.069 ± 0.054	-0.440842	7.91X10-05	0.0429344	0.329 ± 0.045	0.383 ± 0.047	-0.054 ± 0.057	-0.344549	1.25X10-03	0.213851
ELOVL3	83401	cg18390025	0.301 ± 0.049	0.364 ± 0.054	-0.063 ± 0.048	-0.416287	7.92X10-05	0.0429344	0.305 ± 0.048	0.360 ± 0.054	-0.054 ± 0.049	-0.35781	4.78X10-04	0.212031
TRIM39	56658	cg01383911	0.603 ± 0.049	0.679 ± 0.055	-0.076 ± 0.061	-0.487728	7.97X10-05	0.0429344	0.607 ± 0.047	0.672 ± 0.056	-0.064 ± 0.054	-0.412332	2.16X10-04	0.212031
HIPK4	147746	cg09412728	0.580 ± 0.056	0.649 ± 0.046	-0.069 ± 0.054	-0.420564	7.98X10-05	0.0429344	0.588 ± 0.044	0.636 ± 0.044	-0.048 ± 0.047	-0.29212	1.24X10-03	0.213851
HTRA1	5654	cg06474225	0.377 ± 0.047	0.447 ± 0.053	-0.071 ± 0.055	-0.424303	8.02X10-05	0.0429344	0.385 ± 0.050	0.437 ± 0.052	-0.052 ± 0.059	-0.313977	2.48X10-03	0.222029
UAP1	6675	cg13178361	0.435 ± 0.038	0.502 ± 0.044	-0.068 ± 0.051	-0.394312	8.02X10-05	0.0429344	0.441 ± 0.038	0.495 ± 0.040	-0.054 ± 0.051	-0.315716	7.40X10-04	0.212031
NA	NA	cg09855140	0.793 ± 0.036	0.742 ± 0.036	0.051 ± 0.042	0.424038	8.04X10-05	0.0429344	0.787 ± 0.033	0.750 ± 0.035	0.037 ± 0.036	0.301386	7.16X10-04	0.212031
EFCAB1	79645	cg02098075	0.485 ± 0.060	0.559 ± 0.046	-0.074 ± 0.058	-0.430791	8.07X10-05	0.0429344	0.494 ± 0.053	0.547 ± 0.046	-0.053 ± 0.055	-0.310575	1.40X10-03	0.214189
CDYL	9425	cg03187073	0.383 ± 0.055	0.455 ± 0.045	-0.072 ± 0.056	-0.432853	8.08X10-05	0.0429344	0.391 ± 0.047	0.446 ± 0.043	-0.055 ± 0.056	-0.32875	1.20X10-03	0.213851
HLA-DMB	3109	cg13524037	0.333 ± 0.041	0.390 ± 0.035	-0.057 ± 0.041	-0.362223	8.08X10-05	0.0429344	0.339 ± 0.041	0.384 ± 0.034	-0.045 ± 0.042	-0.284972	9.11X10-04	0.212031
CXXC5	51523	cg15165154	0.280 ± 0.028	0.339 ± 0.043	-0.06 ± 0.0460	-0.401833	8.09X10-05	0.0429344	0.285 ± 0.023	0.332 ± 0.041	-0.047 ± 0.040	-0.31261	3.73X10-04	0.212031
NA	NA	cg07152894	0.266 ± 0.037	0.324 ± 0.045	-0.058 ± 0.045	-0.405011	8.09X10-05	0.0429344	0.271 ± 0.035	0.319 ± 0.048	-0.047 ± 0.048	-0.326628	1.17X10-03	0.213827
CARS	833	cg20651018	0.805 ± 0.031	0.748 ± 0.039	0.057 ± 0.047	0.479539	8.12X10-05	0.0429344	0.802 ± 0.030	0.754 ± 0.039	0.048 ± 0.046	0.401804	3.50X10-04	0.212031
TAOK3	51347	cg17627898	0.407 ± 0.057	0.486 ± 0.060	-0.079 ± 0.063	-0.468851	8.19X10-05	0.0429344	0.415 ± 0.054	0.473 ± 0.056	-0.058 ± 0.055	-0.341496	7.33X10-04	0.212031
PRTFDC1	56952	cg25181170	0.402 ± 0.038	0.469 ± 0.053	-0.067 ± 0.052	-0.395925	8.25X10-05	0.0429344	0.409 ± 0.034	0.459 ± 0.049	-0.05 ± 0.0420	-0.29143	4.71X10-04	0.212031
CARD11	84433	cg16993754	0.272 ± 0.046	0.331 ± 0.040	-0.058 ± 0.042	-0.40915	8.27X10-05	0.0429344	0.280 ± 0.045	0.325 ± 0.035	-0.045 ± 0.052	-0.320096	3.12X10-03	0.229614
RGL2	5863	cg26819753	0.334 ± 0.030	0.384 ± 0.026	-0.05 ± 0.0330	-0.318444	8.38X10-05	0.0429344	0.340 ± 0.025	0.377 ± 0.024	-0.037 ± 0.033	-0.232444	1.60X10-03	0.215388
GNG7	2788	cg24723883	0.726 ± 0.035	0.674 ± 0.031	0.053 ± 0.038	0.368253	8.39X10-05	0.0429344	0.719 ± 0.028	0.684 ± 0.029	0.036 ± 0.036	0.246347	2.73X10-03	0.224972
CARS2	79587	cg08400494	0.399 ± 0.034	0.456 ± 0.034	-0.057 ± 0.039	-0.335734	8.40X10-05	0.0429344	0.404 ± 0.031	0.449 ± 0.034	-0.045 ± 0.038	-0.268745	5.80X10-04	0.212031
TRIM10	10107	cg08060195	0.695 ± 0.081	0.748 ± 0.085	-0.053 ± 0.041	-0.399079	8.48X10-05	0.0429344	0.697 ± 0.077	0.742 ± 0.077	-0.044 ± 0.041	-0.317176	2.09X10-03	0.21858
TMEM45B	120224	cg23855879	0.665 ± 0.039	0.615 ± 0.025	0.050 ± 0.033	0.321052	8.49X10-05	0.0429344	0.659 ± 0.034	0.621 ± 0.025	0.038 ± 0.037	0.241822	1.86X10-03	0.216947
NA	NA	cg17344321	0.227 ± 0.046	0.283 ± 0.041	-0.057 ± 0.044	-0.444362	8.50X10-05	0.0429344	0.233 ± 0.043	0.272 ± 0.039	-0.039 ± 0.045	-0.305007	2.85X10-03	0.226082
SVIL	6840	cg11316887	0.775 ± 0.044	0.714 ± 0.037	0.061 ± 0.050	0.476281	8.56X10-05	0.0429344	0.769 ± 0.042	0.721 ± 0.037	0.048 ± 0.054	0.373762	1.59X10-03	0.215388
RFX8	731220	cg05991009	0.387 ± 0.041	0.457 ± 0.047	-0.07 ± 0.0550	-0.418026	8.60X10-05	0.0429344	0.394 ± 0.037	0.450 ± 0.046	-0.056 ± 0.049	-0.333767	3.59X10-04	0.212031
FLJ42289	388182	cg24595580	0.380 ± 0.036	0.446 ± 0.041	-0.066 ± 0.050	-0.392524	8.67X10-05	0.0429344	0.387 ± 0.035	0.437 ± 0.041	-0.051 ± 0.049	-0.303357	1.01X10-03	0.212031
CD302	9936	cg03432176	0.314 ± 0.043	0.377 ± 0.045	-0.063 ± 0.047	-0.405146	8.69X10-05	0.0429344	0.320 ± 0.039	0.369 ± 0.043	-0.049 ± 0.040	-0.313034	3.30X10-04	0.212031
SYNPO2	171024	cg13541713	0.478 ± 0.035	0.553 ± 0.053	-0.074 ± 0.059	-0.433793	8.69X10-05	0.0429344	0.484 ± 0.034	0.544 ± 0.055	-0.061 ± 0.060	-0.352999	8.52X10-04	0.212031
STL	7955	cg16203203	0.247 ± 0.027	0.304 ± 0.036	-0.056 ± 0.043	-0.407175	8.75X10-05	0.0429344	0.252 ± 0.025	0.298 ± 0.035	-0.046 ± 0.042	-0.334598	5.65X10-04	0.212031
KBTBD11	9920	cg09147140	0.539 ± 0.040	0.596 ± 0.032	-0.057 ± 0.040	-0.334266	8.76X10-05	0.0429344	0.543 ± 0.038	0.591 ± 0.031	-0.047 ± 0.040	-0.280005	5.71X10-04	0.212031
ARHGEF10	9639	cg01607321	0.488 ± 0.047	0.548 ± 0.051	-0.059 ± 0.043	-0.346238	8.77X10-05	0.0429344	0.494 ± 0.044	0.542 ± 0.047	-0.048 ± 0.044	-0.277218	9.53X10-04	0.212031
ATP2C1	27032	cg05936004	0.469 ± 0.055	0.546 ± 0.064	-0.076 ± 0.061	-0.44903	8.78X10-05	0.0429344	0.475 ± 0.054	0.536 ± 0.061	-0.061 ± 0.056	-0.357221	4.61X10-04	0.212031
FHIT	2272	cg01556706	0.631 ± 0.069	0.694 ± 0.064	-0.063 ± 0.050	-0.410636	8.78X10-05	0.0429344	0.640 ± 0.058	0.680 ± 0.058	-0.04 ± 0.0440	-0.260531	2.15X10-03	0.219346
NA	NA	cg25919177	0.482 ± 0.063	0.584 ± 0.067	-0.102 ± 0.088	-0.602391	8.78X10-05	0.0429344	0.492 ± 0.059	0.571 ± 0.068	-0.078 ± 0.090	-0.462569	1.72X10-03	0.215971
FBLN7	129804	cg24743301	0.719 ± 0.051	0.659 ± 0.038	0.060 ± 0.048	0.41784	8.81X10-05	0.0429344	0.712 ± 0.056	0.670 ± 0.035	0.041 ± 0.050	0.291598	3.12X10-03	0.229614
NA	NA	cg04011995	0.503 ± 0.028	0.557 ± 0.037	-0.054 ± 0.036	-0.314627	8.82X10-05	0.0429344	0.506 ± 0.023	0.552 ± 0.035	-0.046 ± 0.035	-0.26616	3.83X10-04	0.212031
FOXK2	3607	cg02116768	0.394 ± 0.055	0.468 ± 0.044	-0.074 ± 0.060	-0.442487	8.82X10-05	0.0429344	0.401 ± 0.053	0.459 ± 0.044	-0.058 ± 0.052	-0.34814	3.88X10-04	0.212031
OLR1	4973	cg21685770	0.461 ± 0.083	0.558 ± 0.079	-0.097 ± 0.083	-0.579796	8.90X10-05	0.0429344	0.467 ± 0.077	0.545 ± 0.077	-0.078 ± 0.076	-0.460596	5.05X10-04	0.212031
HNRNPUL1	11100	cg11313468	0.392 ± 0.049	0.472 ± 0.055	-0.08 ± 0.0660	-0.479053	8.93X10-05	0.0429344	0.399 ± 0.041	0.463 ± 0.054	-0.064 ± 0.060	-0.378121	5.25X10-04	0.212031
NA	NA	cg23528247	0.381 ± 0.063	0.459 ± 0.050	-0.077 ± 0.062	-0.468723	8.98X10-05	0.0429344	0.388 ± 0.057	0.449 ± 0.049	-0.061 ± 0.055	-0.366583	3.92X10-04	0.212031
NA	NA	cg21320567	0.409 ± 0.044	0.483 ± 0.049	-0.074 ± 0.058	-0.433226	9.02X10-05	0.0429344	0.414 ± 0.043	0.475 ± 0.048	-0.061 ± 0.056	-0.356509	5.35X10-04	0.212031
NA	NA	cg00066854	0.357 ± 0.034	0.417 ± 0.034	-0.06 ± 0.0450	-0.369455	9.03X10-05	0.0429344	0.362 ± 0.033	0.409 ± 0.034	-0.047 ± 0.044	-0.286856	8.90X10-04	0.212031
LMO2	4005	cg15356966	0.226 ± 0.031	0.283 ± 0.046	-0.057 ± 0.046	-0.435044	9.05X10-05	0.0429344	0.231 ± 0.028	0.277 ± 0.045	-0.046 ± 0.049	-0.34557	1.51X10-03	0.215174
RNASE3	6037	cg07525077	0.332 ± 0.048	0.395 ± 0.045	-0.063 ± 0.048	-0.400552	9.15X10-05	0.0429344	0.338 ± 0.047	0.388 ± 0.045	-0.05 ± 0.0470	-0.315594	7.27X10-04	0.212031
NA	NA	cg13717434	0.484 ± 0.036	0.544 ± 0.034	-0.06 ± 0.0430	-0.347861	9.22X10-05	0.0429344	0.489 ± 0.033	0.536 ± 0.034	-0.047 ± 0.042	-0.273133	8.54X10-04	0.212031
HLA-E	3133	cg27486585	0.665 ± 0.043	0.609 ± 0.037	0.055 ± 0.040	0.351487	9.27X10-05	0.0429344	0.659 ± 0.037	0.616 ± 0.036	0.043 ± 0.039	0.274423	8.40X10-04	0.212031
C6orf10	10665	cg21587984	0.370 ± 0.046	0.431 ± 0.047	-0.061 ± 0.045	-0.370054	9.28X10-05	0.0429344	0.376 ± 0.041	0.426 ± 0.046	-0.049 ± 0.049	-0.298183	1.17X10-03	0.213827
RNLS	55328	cg14349937	0.528 ± 0.065	0.607 ± 0.058	-0.079 ± 0.064	-0.466599	9.28X10-05	0.0429344	0.538 ± 0.068	0.595 ± 0.056	-0.058 ± 0.062	-0.340547	1.95X10-03	0.217703
FLJ43663	378805	cg22544881	0.274 ± 0.039	0.323 ± 0.033	-0.05 ± 0.0350	-0.350193	9.29X10-05	0.0429344	0.278 ± 0.035	0.318 ± 0.030	-0.04 ± 0.0290	-0.283132	2.19X10-04	0.212031
RAPGEF4	11069	cg00883212	0.500 ± 0.051	0.562 ± 0.044	-0.062 ± 0.046	-0.364314	9.29X10-05	0.0429344	0.506 ± 0.053	0.551 ± 0.040	-0.045 ± 0.041	-0.264224	1.05X10-03	0.213013
NA	NA	cg22095490	0.733 ± 0.034	0.678 ± 0.034	0.055 ± 0.043	0.38783	9.31X10-05	0.0429344	0.727 ± 0.034	0.685 ± 0.033	0.042 ± 0.045	0.291499	1.88X10-03	0.216947
FGGY	55277	cg10220544	0.372 ± 0.046	0.452 ± 0.061	-0.08 ± 0.0660	-0.480716	9.31X10-05	0.0429344	0.382 ± 0.043	0.440 ± 0.060	-0.058 ± 0.059	-0.346384	1.01X10-03	0.212031
ADAP1	11033	cg27572072	0.412 ± 0.033	0.480 ± 0.038	-0.067 ± 0.052	-0.39578	9.35X10-05	0.0429344	0.418 ± 0.036	0.471 ± 0.037	-0.053 ± 0.051	-0.310294	9.66X10-04	0.212031
TBCD	6904	cg03778909	0.362 ± 0.042	0.427 ± 0.050	-0.065 ± 0.050	-0.394917	9.39X10-05	0.0429344	0.368 ± 0.038	0.419 ± 0.049	-0.051 ± 0.049	-0.310138	9.45X10-04	0.212031
NA	NA	cg03308839	0.391 ± 0.057	0.469 ± 0.057	-0.078 ± 0.063	-0.463354	9.42X10-05	0.0429344	0.398 ± 0.054	0.459 ± 0.056	-0.06 ± 0.0600	-0.359358	8.96X10-04	0.212031
NA	NA	cg13817046	0.486 ± 0.057	0.559 ± 0.049	-0.072 ± 0.058	-0.423787	9.42X10-05	0.0429344	0.491 ± 0.056	0.551 ± 0.048	-0.061 ± 0.053	-0.353515	3.36X10-04	0.212031
ABCC1	4363	cg04885396	0.659 ± 0.043	0.723 ± 0.049	-0.064 ± 0.053	-0.439598	9.42X10-05	0.0429344	0.662 ± 0.042	0.718 ± 0.047	-0.057 ± 0.055	-0.389829	5.26X10-04	0.212031
NA	NA	cg15961455	0.443 ± 0.060	0.522 ± 0.052	-0.079 ± 0.064	-0.46377	9.44X10-05	0.0429344	0.452 ± 0.057	0.513 ± 0.052	-0.061 ± 0.060	-0.355292	8.72X10-04	0.212031
BAHCC1	57597	cg25616968	0.414 ± 0.031	0.466 ± 0.034	-0.052 ± 0.034	-0.303555	9.46X10-05	0.0429344	0.419 ± 0.030	0.460 ± 0.032	-0.04 ± 0.0290	-0.237766	4.70X10-04	0.212031
GP9	2815	cg02726291	0.322 ± 0.033	0.379 ± 0.031	-0.057 ± 0.042	-0.362204	9.49X10-05	0.0429344	0.327 ± 0.030	0.374 ± 0.028	-0.047 ± 0.040	-0.297983	4.22X10-04	0.212031
LRRC27	80313	cg14683065	0.313 ± 0.040	0.371 ± 0.028	-0.058 ± 0.044	-0.378974	9.55X10-05	0.0429344	0.315 ± 0.039	0.366 ± 0.028	-0.051 ± 0.038	-0.331446	1.69X10-04	0.212031
F10	2159	cg18535410	0.367 ± 0.063	0.437 ± 0.037	-0.071 ± 0.057	-0.437232	9.55X10-05	0.0429344	0.375 ± 0.056	0.424 ± 0.037	-0.049 ± 0.053	-0.302864	1.92X10-03	0.217153
NA	NA	cg10056728	0.676 ± 0.028	0.625 ± 0.039	0.051 ± 0.036	0.32442	9.58X10-05	0.0429344	0.670 ± 0.025	0.631 ± 0.039	0.039 ± 0.030	0.248256	4.29X10-04	0.212031
NA	NA	cg08160072	0.389 ± 0.051	0.465 ± 0.048	-0.076 ± 0.061	-0.452487	9.68X10-05	0.0429344	0.398 ± 0.046	0.454 ± 0.047	-0.055 ± 0.057	-0.329963	1.18X10-03	0.213851
TRIM39	56658	cg17080697	0.409 ± 0.041	0.478 ± 0.052	-0.069 ± 0.054	-0.405321	9.71X10-05	0.0429344	0.412 ± 0.044	0.473 ± 0.049	-0.061 ± 0.056	-0.357889	4.67X10-04	0.212031
PXT1	222659	cg08110693	0.576 ± 0.049	0.649 ± 0.047	-0.073 ± 0.059	-0.449501	9.71X10-05	0.0429344	0.584 ± 0.038	0.639 ± 0.050	-0.056 ± 0.056	-0.345013	1.03X10-03	0.212686
PELP1	27043	cg23387401	0.636 ± 0.035	0.698 ± 0.050	-0.062 ± 0.047	-0.412116	9.72X10-05	0.0429344	0.641 ± 0.034	0.694 ± 0.049	-0.054 ± 0.045	-0.360351	2.66X10-04	0.212031
VGLL4	9686	cg07330114	0.210 ± 0.036	0.267 ± 0.043	-0.057 ± 0.046	-0.458464	9.73X10-05	0.0429344	0.216 ± 0.033	0.258 ± 0.040	-0.042 ± 0.050	-0.333861	2.93X10-03	0.227408
LIMK2	3985	cg01606027	0.315 ± 0.056	0.393 ± 0.051	-0.078 ± 0.065	-0.504875	9.74X10-05	0.0429344	0.326 ± 0.048	0.381 ± 0.050	-0.055 ± 0.061	-0.351957	1.71X10-03	0.215971
CDC42BPB	9578	cg14191466	0.252 ± 0.046	0.308 ± 0.047	-0.056 ± 0.044	-0.4068	9.78X10-05	0.0429344	0.260 ± 0.038	0.299 ± 0.047	-0.039 ± 0.048	-0.281925	4.13X10-03	0.23988
STARD6	147323	cg18934187	0.570 ± 0.059	0.646 ± 0.059	-0.076 ± 0.063	-0.469978	9.79X10-05	0.0429344	0.576 ± 0.061	0.639 ± 0.058	-0.063 ± 0.061	-0.388935	5.86X10-04	0.212031
BRD4	23476	cg20078972	0.320 ± 0.049	0.387 ± 0.049	-0.067 ± 0.053	-0.432384	9.82X10-05	0.0429344	0.327 ± 0.049	0.379 ± 0.047	-0.052 ± 0.055	-0.332709	1.48X10-03	0.215174
RPS6KA2	6196	cg23002590	0.383 ± 0.053	0.448 ± 0.048	-0.064 ± 0.049	-0.38818	9.87X10-05	0.0429344	0.391 ± 0.048	0.439 ± 0.048	-0.048 ± 0.048	-0.28799	1.38X10-03	0.21397
NA	NA	cg09232358	0.756 ± 0.041	0.699 ± 0.039	0.057 ± 0.046	0.423857	9.91X10-05	0.0429344	0.749 ± 0.037	0.707 ± 0.036	0.042 ± 0.040	0.313396	5.90X10-04	0.212031
NA	NA	cg05954830	0.452 ± 0.059	0.518 ± 0.050	-0.066 ± 0.051	-0.384857	9.93X10-05	0.0429344	0.456 ± 0.058	0.512 ± 0.051	-0.057 ± 0.049	-0.332325	3.70X10-04	0.212031
ID3	3399	cg18150584	0.266 ± 0.042	0.327 ± 0.048	-0.061 ± 0.050	-0.42905	9.93X10-05	0.0429344	0.271 ± 0.036	0.320 ± 0.046	-0.049 ± 0.047	-0.336587	6.83X10-04	0.212031
SGOL2	151246	cg26742320	0.671 ± 0.039	0.738 ± 0.049	-0.067 ± 0.057	-0.477341	9.97X10-05	0.0429344	0.674 ± 0.040	0.732 ± 0.048	-0.058 ± 0.056	-0.412593	4.20X10-04	0.212031
AADACL3	126767	cg19620994	0.393 ± 0.042	0.462 ± 0.048	-0.069 ± 0.055	-0.410672	1.00X10-04	0.0429344	0.399 ± 0.040	0.454 ± 0.046	-0.055 ± 0.055	-0.328974	8.72X10-04	0.212031
LTA	4049	cg21999229	0.745 ± 0.040	0.691 ± 0.037	0.054 ± 0.042	0.393691	1.00X10-04	0.0429344	0.739 ± 0.037	0.695 ± 0.034	0.043 ± 0.039	0.315289	5.51X10-04	0.212031
NA	NA	cg04304036	0.417 ± 0.052	0.492 ± 0.049	-0.075 ± 0.061	-0.443979	1.01X10-04	0.0429344	0.424 ± 0.047	0.483 ± 0.052	-0.059 ± 0.060	-0.347148	1.06X10-03	0.213638
AMACR	23600	cg26893816	0.688 ± 0.055	0.745 ± 0.057	-0.057 ± 0.043	-0.41864	1.01X10-04	0.0429344	0.694 ± 0.045	0.740 ± 0.051	-0.046 ± 0.039	-0.338738	2.87X10-04	0.212031
NA	NA	cg07702424	0.524 ± 0.055	0.594 ± 0.054	-0.07 ± 0.0560	-0.416092	1.01X10-04	0.0429344	0.529 ± 0.058	0.588 ± 0.054	-0.059 ± 0.060	-0.349333	1.00X10-03	0.212031
ABCC2	1244	cg17044311	0.685 ± 0.031	0.738 ± 0.042	-0.053 ± 0.041	-0.386834	1.01X10-04	0.0429344	0.690 ± 0.026	0.732 ± 0.038	-0.042 ± 0.038	-0.301603	6.71X10-04	0.212031
PRDM8	56978	cg04858148	0.262 ± 0.044	0.324 ± 0.038	-0.062 ± 0.049	-0.445688	1.01X10-04	0.0429344	0.269 ± 0.040	0.315 ± 0.036	-0.046 ± 0.047	-0.324719	1.26X10-03	0.213851
SFXN2	118980	cg04774043	0.273 ± 0.040	0.342 ± 0.050	-0.069 ± 0.057	-0.471059	1.02X10-04	0.0429344	0.279 ± 0.036	0.332 ± 0.049	-0.052 ± 0.055	-0.35532	1.10X10-03	0.213827
ARAP1	116985	cg00242341	0.452 ± 0.058	0.530 ± 0.051	-0.078 ± 0.064	-0.455003	1.02X10-04	0.0429344	0.460 ± 0.053	0.519 ± 0.052	-0.059 ± 0.059	-0.344925	9.38X10-04	0.212031
RBM23	55147	cg04756491	0.393 ± 0.071	0.479 ± 0.056	-0.086 ± 0.072	-0.518631	1.02X10-04	0.0429344	0.402 ± 0.064	0.467 ± 0.052	-0.065 ± 0.070	-0.38716	1.32X10-03	0.213851
KIAA1549L	25758	cg04036920	0.515 ± 0.046	0.593 ± 0.063	-0.079 ± 0.065	-0.470393	1.02X10-04	0.0429344	0.519 ± 0.048	0.585 ± 0.059	-0.066 ± 0.063	-0.392852	5.41X10-04	0.212031
NA	NA	cg21234265	0.398 ± 0.042	0.451 ± 0.033	-0.053 ± 0.036	-0.318126	1.03X10-04	0.0429344	0.404 ± 0.037	0.444 ± 0.031	-0.04 ± 0.0340	-0.236216	1.10X10-03	0.213827
HTRA4	203100	cg04771100	0.329 ± 0.037	0.383 ± 0.029	-0.055 ± 0.039	-0.347814	1.04X10-04	0.0429344	0.333 ± 0.033	0.378 ± 0.028	-0.045 ± 0.034	-0.286535	3.22X10-04	0.212031
NA	NA	cg03604774	0.748 ± 0.036	0.693 ± 0.033	0.055 ± 0.044	0.396673	1.04X10-04	0.0429344	0.739 ± 0.026	0.703 ± 0.033	0.036 ± 0.031	0.25734	6.52X10-04	0.212031
IRX2	153572	cg26333652	0.324 ± 0.030	0.374 ± 0.037	-0.05 ± 0.0340	-0.31872	1.04X10-04	0.0429344	0.327 ± 0.036	0.366 ± 0.033	-0.039 ± 0.035	-0.253798	1.10X10-03	0.213827
MFSD6	54842	cg04144521	0.369 ± 0.034	0.433 ± 0.047	-0.064 ± 0.049	-0.383927	1.04X10-04	0.0429344	0.375 ± 0.033	0.425 ± 0.043	-0.05 ± 0.0490	-0.302177	1.14X10-03	0.213827
CTSZ	1522	cg17398227	0.289 ± 0.043	0.349 ± 0.040	-0.059 ± 0.046	-0.398949	1.04X10-04	0.0429344	0.296 ± 0.037	0.341 ± 0.039	-0.046 ± 0.046	-0.305064	1.32X10-03	0.213851
IL2RA	3559	cg26105232	0.391 ± 0.042	0.468 ± 0.054	-0.077 ± 0.063	-0.456467	1.05X10-04	0.0429344	0.399 ± 0.042	0.458 ± 0.052	-0.058 ± 0.063	-0.346389	1.60X10-03	0.215388
TTLL4	9654	cg01827633	0.326 ± 0.048	0.390 ± 0.040	-0.064 ± 0.050	-0.406964	1.05X10-04	0.0429344	0.332 ± 0.045	0.383 ± 0.041	-0.051 ± 0.045	-0.323097	4.87X10-04	0.212031
SLFN13	146857	cg18067859	0.553 ± 0.029	0.608 ± 0.043	-0.054 ± 0.038	-0.326251	1.06X10-04	0.0429344	0.558 ± 0.027	0.603 ± 0.039	-0.045 ± 0.035	-0.270203	3.77X10-04	0.212031
IQCE	23288	cg16481332	0.364 ± 0.043	0.427 ± 0.037	-0.064 ± 0.049	-0.388179	1.06X10-04	0.0429344	0.371 ± 0.038	0.420 ± 0.036	-0.049 ± 0.048	-0.296007	1.16X10-03	0.213827
CAMKMT	79823	cg00782708	0.495 ± 0.043	0.556 ± 0.033	-0.061 ± 0.046	-0.356538	1.06X10-04	0.0429344	0.501 ± 0.041	0.549 ± 0.032	-0.048 ± 0.041	-0.277569	6.19X10-04	0.212031
NA	NA	cg24341911	0.214 ± 0.029	0.272 ± 0.046	-0.058 ± 0.048	-0.454475	1.06X10-04	0.0429344	0.220 ± 0.028	0.264 ± 0.045	-0.044 ± 0.046	-0.34041	1.36X10-03	0.213851
IGF1R	3480	cg23047825	0.656 ± 0.031	0.717 ± 0.056	-0.061 ± 0.050	-0.430328	1.07X10-04	0.0429344	0.663 ± 0.034	0.706 ± 0.047	-0.043 ± 0.034	-0.294468	3.56X10-04	0.212031
XYLT1	64131	cg06129210	0.277 ± 0.024	0.329 ± 0.027	-0.052 ± 0.039	-0.357756	1.07X10-04	0.0429344	0.284 ± 0.021	0.321 ± 0.023	-0.037 ± 0.028	-0.254299	3.77X10-04	0.212031
NEK7	140609	cg25408950	0.349 ± 0.045	0.405 ± 0.063	-0.057 ± 0.043	-0.347484	1.07X10-04	0.0429344	0.351 ± 0.044	0.403 ± 0.062	-0.051 ± 0.045	-0.313981	3.99X10-04	0.212031
MYB	4602	cg27434890	0.546 ± 0.054	0.623 ± 0.054	-0.077 ± 0.065	-0.467078	1.07X10-04	0.0429344	0.556 ± 0.047	0.610 ± 0.051	-0.054 ± 0.052	-0.323901	9.57X10-04	0.212031
RAB38	23682	cg01568784	0.130 ± 0.020	0.184 ± 0.047	-0.054 ± 0.048	-0.571515	1.07X10-04	0.0429344	0.134 ± 0.020	0.179 ± 0.046	-0.045 ± 0.046	-0.465059	7.11X10-04	0.212031
PPP1R18	170954	cg10145196	0.751 ± 0.046	0.701 ± 0.044	0.050 ± 0.039	0.369086	1.07X10-04	0.0429344	0.745 ± 0.039	0.707 ± 0.043	0.038 ± 0.038	0.275323	1.40X10-03	0.214189
CXXC5	51523	cg19628988	0.371 ± 0.047	0.463 ± 0.066	-0.092 ± 0.079	-0.5486	1.08X10-04	0.0429344	0.377 ± 0.041	0.452 ± 0.068	-0.075 ± 0.078	-0.443335	9.40X10-04	0.212031
METTL24	728464	cg01431340	0.277 ± 0.049	0.340 ± 0.058	-0.063 ± 0.052	-0.42705	1.08X10-04	0.0429344	0.283 ± 0.040	0.323 ± 0.056	-0.04 ± 0.0550	-0.26906	1.01X10-02	0.285784
NET1	10276	cg27367170	0.255 ± 0.024	0.305 ± 0.038	-0.05 ± 0.0360	-0.352986	1.08X10-04	0.0429344	0.259 ± 0.023	0.297 ± 0.035	-0.038 ± 0.040	-0.271877	2.44X10-03	0.22155
RCAN3	11123	cg26692749	0.726 ± 0.043	0.656 ± 0.045	0.070 ± 0.059	0.480897	1.08X10-04	0.0429344	0.718 ± 0.032	0.668 ± 0.046	0.051 ± 0.055	0.342261	1.47X10-03	0.215174
AVPI1	60370	cg08181251	0.345 ± 0.034	0.402 ± 0.034	-0.057 ± 0.043	-0.356927	1.09X10-04	0.0430084	0.351 ± 0.031	0.395 ± 0.033	-0.044 ± 0.038	-0.271546	6.87X10-04	0.212031
COX19	90639	cg21511321	0.310 ± 0.041	0.368 ± 0.036	-0.059 ± 0.046	-0.382014	1.09X10-04	0.0430084	0.314 ± 0.039	0.363 ± 0.035	-0.048 ± 0.041	-0.315403	3.52X10-04	0.212031
NA	NA	cg10416784	0.663 ± 0.034	0.600 ± 0.046	0.063 ± 0.050	0.390337	1.09X10-04	0.0430084	0.655 ± 0.027	0.606 ± 0.044	0.049 ± 0.046	0.304005	7.17X10-04	0.212031
PPM1F	9647	cg01800253	0.282 ± 0.039	0.341 ± 0.044	-0.059 ± 0.047	-0.400569	1.09X10-04	0.0430084	0.287 ± 0.036	0.333 ± 0.044	-0.046 ± 0.043	-0.308103	7.23X10-04	0.212031
ERCC3	2071	cg14306819	0.419 ± 0.052	0.487 ± 0.055	-0.068 ± 0.053	-0.400598	1.10X10-04	0.043021	0.427 ± 0.046	0.477 ± 0.055	-0.051 ± 0.047	-0.296868	8.72X10-04	0.212031
C4orf34	201895	cg08821747	0.629 ± 0.031	0.682 ± 0.034	-0.053 ± 0.039	-0.342196	1.10X10-04	0.043021	0.634 ± 0.026	0.675 ± 0.037	-0.042 ± 0.037	-0.269825	9.31X10-04	0.212031
ACAD8	27034	cg19037107	0.510 ± 0.053	0.591 ± 0.056	-0.081 ± 0.068	-0.479447	1.10X10-04	0.0430299	0.515 ± 0.057	0.584 ± 0.055	-0.069 ± 0.066	-0.408447	5.60X10-04	0.212031
PHACTR2	9749	cg24690314	0.590 ± 0.053	0.650 ± 0.054	-0.059 ± 0.045	-0.370866	1.11X10-04	0.0430829	0.593 ± 0.052	0.646 ± 0.053	-0.053 ± 0.044	-0.328412	3.16X10-04	0.212031
ETV6	2120	cg16310192	0.169 ± 0.029	0.220 ± 0.044	-0.051 ± 0.041	-0.461183	1.11X10-04	0.0431736	0.173 ± 0.024	0.214 ± 0.044	-0.04 ± 0.0440	-0.357466	2.46X10-03	0.221753
SLC45A4	57210	cg17207736	0.474 ± 0.033	0.531 ± 0.038	-0.056 ± 0.040	-0.327722	1.11X10-04	0.0432308	0.479 ± 0.026	0.524 ± 0.035	-0.045 ± 0.040	-0.261884	8.84X10-04	0.212031
KCNQ1	3784	cg06294475	0.334 ± 0.051	0.392 ± 0.050	-0.058 ± 0.045	-0.365984	1.13X10-04	0.0432555	0.338 ± 0.049	0.387 ± 0.049	-0.05 ± 0.0420	-0.313429	3.57X10-04	0.212031
GTDC1	79712	cg14768164	0.764 ± 0.042	0.706 ± 0.040	0.059 ± 0.049	0.443588	1.13X10-04	0.0432555	0.758 ± 0.037	0.712 ± 0.041	0.046 ± 0.051	0.339363	1.75X10-03	0.215971
TAPBPL	55080	cg15719903	0.760 ± 0.041	0.701 ± 0.036	0.059 ± 0.048	0.44076	1.13X10-04	0.0432555	0.752 ± 0.031	0.710 ± 0.034	0.041 ± 0.045	0.304271	2.42X10-03	0.221071
NA	NA	cg23746497	0.243 ± 0.032	0.297 ± 0.036	-0.054 ± 0.043	-0.395441	1.14X10-04	0.0432555	0.250 ± 0.038	0.288 ± 0.035	-0.038 ± 0.044	-0.286809	2.92X10-03	0.227408
NA	NA	cg07920381	0.459 ± 0.050	0.528 ± 0.046	-0.07 ± 0.0560	-0.40736	1.16X10-04	0.0432555	0.464 ± 0.043	0.521 ± 0.045	-0.057 ± 0.052	-0.330156	5.86X10-04	0.212031
NA	NA	cg19843457	0.230 ± 0.035	0.281 ± 0.031	-0.051 ± 0.039	-0.394996	1.16X10-04	0.0432555	0.237 ± 0.030	0.272 ± 0.030	-0.035 ± 0.037	-0.267395	2.19X10-03	0.219628
NA	NA	cg06591579	0.371 ± 0.031	0.426 ± 0.036	-0.055 ± 0.041	-0.334702	1.16X10-04	0.0432555	0.377 ± 0.027	0.419 ± 0.032	-0.042 ± 0.038	-0.255457	1.02X10-03	0.212377
XXYLT1	152002	cg15431659	0.426 ± 0.044	0.485 ± 0.035	-0.059 ± 0.044	-0.346981	1.17X10-04	0.0432555	0.431 ± 0.039	0.476 ± 0.035	-0.045 ± 0.047	-0.265313	2.08X10-03	0.21858
PRDM15	63977	cg18151030	0.681 ± 0.032	0.731 ± 0.043	-0.05 ± 0.0390	-0.35602	1.18X10-04	0.0432555	0.686 ± 0.032	0.722 ± 0.038	-0.035 ± 0.036	-0.250262	1.87X10-03	0.216947
CDH23	64072	cg04304802	0.234 ± 0.035	0.287 ± 0.041	-0.053 ± 0.042	-0.395944	1.18X10-04	0.0432555	0.239 ± 0.033	0.282 ± 0.042	-0.043 ± 0.043	-0.317322	1.04X10-03	0.212686
NA	NA	cg06257058	0.373 ± 0.046	0.439 ± 0.043	-0.066 ± 0.052	-0.398607	1.18X10-04	0.0432555	0.381 ± 0.041	0.430 ± 0.040	-0.049 ± 0.043	-0.29278	6.61X10-04	0.212031
LGALS2	3957	cg19360907	0.178 ± 0.031	0.229 ± 0.030	-0.051 ± 0.042	-0.463465	1.19X10-04	0.0432555	0.182 ± 0.029	0.223 ± 0.028	-0.04 ± 0.0370	-0.367554	4.64X10-04	0.212031
THADA	63892	cg25938803	0.461 ± 0.054	0.544 ± 0.063	-0.083 ± 0.070	-0.486803	1.19X10-04	0.0432555	0.471 ± 0.050	0.530 ± 0.062	-0.059 ± 0.068	-0.347698	2.30X10-03	0.220519
NA	NA	cg24162781	0.605 ± 0.045	0.661 ± 0.049	-0.056 ± 0.043	-0.354287	1.20X10-04	0.0432555	0.611 ± 0.045	0.654 ± 0.046	-0.043 ± 0.050	-0.267325	3.86X10-03	0.237583
HCAR3	8843	cg15545247	0.403 ± 0.064	0.487 ± 0.056	-0.084 ± 0.071	-0.496665	1.20X10-04	0.0432555	0.411 ± 0.059	0.477 ± 0.054	-0.066 ± 0.066	-0.391876	7.38X10-04	0.212031
CHSY1	22856	cg19997662	0.346 ± 0.048	0.425 ± 0.055	-0.079 ± 0.067	-0.484972	1.20X10-04	0.0432555	0.352 ± 0.050	0.418 ± 0.057	-0.066 ± 0.067	-0.408047	7.45X10-04	0.212031
CLCN7	1186	cg09050670	0.168 ± 0.043	0.219 ± 0.038	-0.051 ± 0.044	-0.498677	1.20X10-04	0.0432555	0.172 ± 0.040	0.212 ± 0.035	-0.041 ± 0.042	-0.394956	5.65X10-04	0.212031
RASA3	22821	cg06380691	0.292 ± 0.040	0.351 ± 0.037	-0.058 ± 0.046	-0.392123	1.20X10-04	0.0432555	0.298 ± 0.037	0.342 ± 0.035	-0.044 ± 0.040	-0.297455	7.16X10-04	0.212031
FLT3	2322	cg20227511	0.557 ± 0.043	0.630 ± 0.039	-0.073 ± 0.060	-0.439551	1.21X10-04	0.0432555	0.566 ± 0.043	0.619 ± 0.039	-0.054 ± 0.059	-0.321711	2.23X10-03	0.219947
PPP2R2A	5520	cg09069499	0.595 ± 0.048	0.672 ± 0.061	-0.077 ± 0.066	-0.491199	1.21X10-04	0.0432555	0.600 ± 0.046	0.664 ± 0.059	-0.064 ± 0.058	-0.409677	3.28X10-04	0.212031
FUT4	2526	cg02856190	0.361 ± 0.049	0.426 ± 0.060	-0.066 ± 0.052	-0.400157	1.21X10-04	0.0432555	0.366 ± 0.045	0.420 ± 0.058	-0.054 ± 0.049	-0.326167	5.81X10-04	0.212031
DSE	29940	cg12708994	0.262 ± 0.041	0.327 ± 0.049	-0.066 ± 0.054	-0.459191	1.22X10-04	0.0432555	0.268 ± 0.035	0.320 ± 0.044	-0.052 ± 0.052	-0.361116	1.05X10-03	0.213259
COL28A1	340267	cg04089901	0.353 ± 0.042	0.423 ± 0.046	-0.07 ± 0.0570	-0.431117	1.22X10-04	0.0432555	0.359 ± 0.041	0.413 ± 0.043	-0.054 ± 0.055	-0.334273	1.06X10-03	0.213367
SYNGAP1	8831	cg14079545	0.363 ± 0.044	0.435 ± 0.051	-0.072 ± 0.059	-0.437239	1.22X10-04	0.0432555	0.372 ± 0.033	0.421 ± 0.050	-0.048 ± 0.051	-0.291009	1.75X10-03	0.215971
SEC22A	26984	cg14516183	0.465 ± 0.062	0.559 ± 0.078	-0.094 ± 0.082	-0.556043	1.22X10-04	0.0432555	0.472 ± 0.056	0.548 ± 0.076	-0.077 ± 0.077	-0.452594	6.51X10-04	0.212031
HSPA4L	22824	cg23415995	0.446 ± 0.040	0.513 ± 0.049	-0.067 ± 0.053	-0.387738	1.22X10-04	0.0432555	0.449 ± 0.040	0.506 ± 0.047	-0.057 ± 0.054	-0.333217	7.32X10-04	0.212031
NA	NA	cg01797899	0.757 ± 0.036	0.707 ± 0.026	0.050 ± 0.039	0.377525	1.22X10-04	0.0432555	0.753 ± 0.034	0.712 ± 0.027	0.042 ± 0.036	0.313442	4.22X10-04	0.212031
ETV5	2119	cg06390643	0.638 ± 0.035	0.698 ± 0.044	-0.06 ± 0.0490	-0.400417	1.22X10-04	0.0432555	0.641 ± 0.037	0.691 ± 0.044	-0.05 ± 0.0500	-0.333375	8.45X10-04	0.212031
PPP6R2	9701	cg20366239	0.312 ± 0.032	0.364 ± 0.033	-0.052 ± 0.038	-0.340532	1.23X10-04	0.0432555	0.317 ± 0.029	0.357 ± 0.030	-0.04 ± 0.0370	-0.256771	1.34X10-03	0.213851
NA	NA	cg09145126	0.362 ± 0.050	0.438 ± 0.051	-0.076 ± 0.063	-0.461156	1.23X10-04	0.0432555	0.370 ± 0.041	0.428 ± 0.050	-0.058 ± 0.062	-0.349531	1.38X10-03	0.213853
DHCR24	1718	cg17901584	0.497 ± 0.050	0.555 ± 0.046	-0.059 ± 0.044	-0.34278	1.23X10-04	0.0432555	0.502 ± 0.046	0.544 ± 0.048	-0.041 ± 0.037	-0.242173	1.16X10-03	0.213827
NA	NA	cg14611767	0.414 ± 0.048	0.480 ± 0.053	-0.067 ± 0.053	-0.393185	1.23X10-04	0.0432555	0.420 ± 0.045	0.471 ± 0.050	-0.05 ± 0.0480	-0.295996	1.01X10-03	0.212031
NA	NA	cg13857354	0.402 ± 0.052	0.482 ± 0.047	-0.08 ± 0.0680	-0.475364	1.24X10-04	0.0432555	0.411 ± 0.046	0.471 ± 0.045	-0.061 ± 0.068	-0.357592	1.80X10-03	0.216325
SESTD1	91404	cg01231381	0.452 ± 0.054	0.520 ± 0.049	-0.068 ± 0.055	-0.39776	1.24X10-04	0.0432555	0.457 ± 0.051	0.512 ± 0.047	-0.055 ± 0.048	-0.322314	3.92X10-04	0.212031
WIPF1	7456	cg00405190	0.382 ± 0.056	0.443 ± 0.051	-0.061 ± 0.047	-0.36752	1.24X10-04	0.0432555	0.389 ± 0.048	0.435 ± 0.045	-0.045 ± 0.047	-0.273602	1.96X10-03	0.217703
PART1	25859	cg24893378	0.733 ± 0.073	0.672 ± 0.067	0.062 ± 0.049	0.443741	1.24X10-04	0.0432555	0.729 ± 0.072	0.674 ± 0.063	0.055 ± 0.049	0.396472	3.47X10-04	0.212031
ZCCHC8	55596	cg10857250	0.188 ± 0.032	0.242 ± 0.035	-0.054 ± 0.045	-0.466395	1.24X10-04	0.0432555	0.195 ± 0.029	0.232 ± 0.034	-0.037 ± 0.040	-0.323253	1.49X10-03	0.215174
P2RX1	5023	cg25031824	0.402 ± 0.040	0.465 ± 0.034	-0.063 ± 0.049	-0.373413	1.24X10-04	0.0432555	0.408 ± 0.035	0.458 ± 0.032	-0.05 ± 0.0420	-0.298043	4.32X10-04	0.212031
TCN1	6947	cg20018806	0.723 ± 0.042	0.780 ± 0.048	-0.057 ± 0.050	-0.461537	1.24X10-04	0.0432555	0.724 ± 0.040	0.777 ± 0.043	-0.053 ± 0.049	-0.418148	3.36X10-04	0.212031
TAP1	6890	cg26033526	0.554 ± 0.061	0.481 ± 0.042	0.073 ± 0.060	0.42784	1.25X10-04	0.0432555	0.546 ± 0.054	0.490 ± 0.035	0.056 ± 0.055	0.325457	1.01X10-03	0.212031
C6orf106	64771	cg14725580	0.220 ± 0.036	0.272 ± 0.039	-0.052 ± 0.042	-0.41068	1.25X10-04	0.0432555	0.225 ± 0.032	0.265 ± 0.038	-0.04 ± 0.0400	-0.312094	1.07X10-03	0.213827
PRKAR1B	5575	cg17593625	0.221 ± 0.025	0.279 ± 0.044	-0.058 ± 0.048	-0.440834	1.25X10-04	0.0432555	0.227 ± 0.026	0.269 ± 0.041	-0.042 ± 0.049	-0.320704	2.84X10-03	0.225713
TP53BP2	7159	cg15134583	0.364 ± 0.038	0.416 ± 0.034	-0.052 ± 0.037	-0.320342	1.25X10-04	0.0432555	0.369 ± 0.036	0.410 ± 0.034	-0.041 ± 0.035	-0.251499	8.54X10-04	0.212031
MAEA	10296	cg21326139	0.316 ± 0.041	0.373 ± 0.035	-0.057 ± 0.044	-0.369745	1.26X10-04	0.0432555	0.320 ± 0.040	0.368 ± 0.033	-0.047 ± 0.043	-0.307276	6.41X10-04	0.212031
GPR84	53831	cg01324474	0.231 ± 0.051	0.283 ± 0.040	-0.052 ± 0.040	-0.409561	1.27X10-04	0.0432555	0.239 ± 0.044	0.274 ± 0.042	-0.035 ± 0.036	-0.273614	2.64X10-03	0.224663
ENTPD1	953	cg13471990	0.271 ± 0.034	0.324 ± 0.045	-0.053 ± 0.042	-0.366844	1.27X10-04	0.0432555	0.277 ± 0.032	0.318 ± 0.046	-0.041 ± 0.042	-0.282978	1.43X10-03	0.215174
PHC2	1912	cg23202722	0.383 ± 0.054	0.447 ± 0.047	-0.064 ± 0.050	-0.386947	1.28X10-04	0.0432555	0.389 ± 0.053	0.439 ± 0.047	-0.05 ± 0.0510	-0.300175	1.36X10-03	0.213851
ACVR1	90	cg09499849	0.199 ± 0.034	0.252 ± 0.040	-0.052 ± 0.043	-0.437976	1.28X10-04	0.0432555	0.206 ± 0.030	0.242 ± 0.038	-0.036 ± 0.039	-0.300804	1.86X10-03	0.216947
ERG	2078	cg17228105	0.449 ± 0.059	0.506 ± 0.052	-0.057 ± 0.042	-0.334684	1.28X10-04	0.0432555	0.454 ± 0.056	0.497 ± 0.047	-0.043 ± 0.048	-0.251759	3.72X10-03	0.235773
NA	NA	cg19072817	0.341 ± 0.026	0.415 ± 0.061	-0.074 ± 0.063	-0.45289	1.28X10-04	0.0432555	0.349 ± 0.022	0.404 ± 0.059	-0.055 ± 0.061	-0.332271	2.26X10-03	0.220288
RNF135	84282	cg01347228	0.232 ± 0.037	0.285 ± 0.046	-0.053 ± 0.042	-0.395355	1.29X10-04	0.0432555	0.238 ± 0.036	0.275 ± 0.047	-0.037 ± 0.041	-0.271902	3.30X10-03	0.231506
FRMD4A	55691	cg05392293	0.760 ± 0.031	0.703 ± 0.042	0.057 ± 0.047	0.418746	1.29X10-04	0.0432555	0.752 ± 0.026	0.711 ± 0.041	0.042 ± 0.036	0.300884	4.64X10-04	0.212031
C10orf11	83938	cg13852284	0.456 ± 0.050	0.529 ± 0.057	-0.073 ± 0.061	-0.42981	1.30X10-04	0.0432555	0.462 ± 0.046	0.523 ± 0.058	-0.061 ± 0.057	-0.357281	5.16X10-04	0.212031
CERK	64781	cg24157349	0.237 ± 0.037	0.287 ± 0.030	-0.05 ± 0.0400	-0.379627	1.30X10-04	0.0432555	0.241 ± 0.030	0.283 ± 0.027	-0.042 ± 0.041	-0.317643	8.58X10-04	0.212031
FBXO31	79791	cg01787084	0.179 ± 0.028	0.229 ± 0.039	-0.05 ± 0.0410	-0.443243	1.30X10-04	0.0432555	0.182 ± 0.029	0.223 ± 0.037	-0.041 ± 0.040	-0.362451	8.49X10-04	0.212031
NA	NA	cg05453411	0.283 ± 0.035	0.337 ± 0.040	-0.054 ± 0.043	-0.365708	1.30X10-04	0.0432555	0.286 ± 0.038	0.333 ± 0.040	-0.047 ± 0.045	-0.320923	6.90X10-04	0.212031
SMG6	23293	cg12789448	0.464 ± 0.045	0.521 ± 0.041	-0.057 ± 0.042	-0.332835	1.30X10-04	0.0432555	0.470 ± 0.038	0.512 ± 0.040	-0.042 ± 0.036	-0.245635	9.88X10-04	0.212031
LAPTM5	7805	cg19510565	0.618 ± 0.035	0.562 ± 0.031	0.055 ± 0.041	0.332458	1.31X10-04	0.0432555	0.611 ± 0.028	0.571 ± 0.032	0.039 ± 0.037	0.234941	1.90X10-03	0.216947
TRPC4AP	26133	cg16151538	0.603 ± 0.047	0.663 ± 0.050	-0.059 ± 0.046	-0.374796	1.31X10-04	0.0432555	0.608 ± 0.046	0.658 ± 0.051	-0.05 ± 0.0480	-0.318879	8.16X10-04	0.212031
ARNT	405	cg00944785	0.420 ± 0.062	0.502 ± 0.045	-0.082 ± 0.070	-0.481863	1.32X10-04	0.0432555	0.429 ± 0.062	0.491 ± 0.042	-0.063 ± 0.072	-0.369166	2.12X10-03	0.218915
TIMP2	7077	cg15010903	0.472 ± 0.041	0.546 ± 0.064	-0.075 ± 0.062	-0.437915	1.32X10-04	0.0432555	0.479 ± 0.039	0.539 ± 0.062	-0.06 ± 0.0630	-0.353112	1.26X10-03	0.213851
TMOD2	29767	cg02253142	0.308 ± 0.061	0.375 ± 0.040	-0.067 ± 0.055	-0.44606	1.32X10-04	0.0432555	0.313 ± 0.062	0.366 ± 0.037	-0.053 ± 0.060	-0.355556	1.88X10-03	0.216947
TNFRSF10C	8794	cg23221723	0.378 ± 0.042	0.441 ± 0.049	-0.063 ± 0.051	-0.379467	1.32X10-04	0.0432555	0.384 ± 0.045	0.432 ± 0.047	-0.049 ± 0.053	-0.292497	2.19X10-03	0.219628
ERICH1	157697	cg27048067	0.644 ± 0.082	0.695 ± 0.087	-0.051 ± 0.040	-0.352125	1.32X10-04	0.0432555	0.644 ± 0.071	0.693 ± 0.079	-0.049 ± 0.039	-0.338919	1.60X10-04	0.212031
NA	NA	cg19701828	0.378 ± 0.045	0.437 ± 0.041	-0.059 ± 0.045	-0.354325	1.33X10-04	0.0432555	0.384 ± 0.041	0.429 ± 0.039	-0.045 ± 0.041	-0.273943	7.95X10-04	0.212031
CUEDC2	79004	cg02909372	0.330 ± 0.041	0.393 ± 0.040	-0.063 ± 0.050	-0.397833	1.33X10-04	0.0432555	0.335 ± 0.045	0.386 ± 0.039	-0.051 ± 0.051	-0.326556	1.28X10-03	0.213851
MPZL1	9019	cg04846203	0.234 ± 0.044	0.292 ± 0.051	-0.058 ± 0.048	-0.436478	1.33X10-04	0.0432555	0.241 ± 0.037	0.284 ± 0.047	-0.043 ± 0.045	-0.318942	1.43X10-03	0.215174
ATP6V1E2	90423	cg27485921	0.348 ± 0.034	0.402 ± 0.030	-0.053 ± 0.039	-0.332301	1.33X10-04	0.0432555	0.354 ± 0.029	0.394 ± 0.030	-0.04 ± 0.0340	-0.249193	8.82X10-04	0.212031
RAB38	23682	cg23502204	0.621 ± 0.085	0.688 ± 0.063	-0.067 ± 0.056	-0.426118	1.34X10-04	0.0432555	0.634 ± 0.054	0.674 ± 0.060	-0.041 ± 0.050	-0.266671	5.40X10-03	0.25208
KIAA0930	23313	cg05249836	0.467 ± 0.052	0.539 ± 0.063	-0.072 ± 0.060	-0.424595	1.34X10-04	0.0432555	0.473 ± 0.049	0.531 ± 0.058	-0.059 ± 0.058	-0.34249	9.25X10-04	0.212031
MAS1L	116511	cg20103692	0.360 ± 0.030	0.413 ± 0.038	-0.054 ± 0.040	-0.327447	1.34X10-04	0.0432555	0.366 ± 0.022	0.407 ± 0.032	-0.041 ± 0.031	-0.248013	4.80X10-04	0.212031
TLR6	10333	cg14665413	0.240 ± 0.042	0.290 ± 0.044	-0.05 ± 0.0410	-0.374776	1.34X10-04	0.0432555	0.247 ± 0.034	0.282 ± 0.046	-0.035 ± 0.038	-0.255288	2.67X10-03	0.224972
GNA12	2768	cg23304647	0.252 ± 0.033	0.305 ± 0.039	-0.053 ± 0.041	-0.385118	1.34X10-04	0.0432555	0.256 ± 0.026	0.298 ± 0.036	-0.041 ± 0.040	-0.294991	1.37X10-03	0.213851
NA	NA	cg26854588	0.832 ± 0.038	0.780 ± 0.036	0.051 ± 0.044	0.490133	1.34X10-04	0.0432555	0.824 ± 0.033	0.791 ± 0.034	0.033 ± 0.044	0.311528	5.30X10-03	0.251034
ATP8B4	79895	cg23671196	0.319 ± 0.027	0.373 ± 0.037	-0.053 ± 0.040	-0.339743	1.34X10-04	0.0432555	0.325 ± 0.024	0.365 ± 0.038	-0.04 ± 0.0390	-0.256432	1.45X10-03	0.215174
TIMP2	7077	cg01502428	0.502 ± 0.049	0.586 ± 0.048	-0.084 ± 0.073	-0.495767	1.35X10-04	0.0432555	0.510 ± 0.045	0.573 ± 0.049	-0.062 ± 0.064	-0.366155	1.10X10-03	0.213827
NME7	29922	cg07948875	0.345 ± 0.035	0.397 ± 0.053	-0.053 ± 0.039	-0.324848	1.36X10-04	0.0432555	0.348 ± 0.035	0.392 ± 0.053	-0.044 ± 0.035	-0.273063	4.01X10-04	0.212031
TOLLIP	54472	cg23240927	0.396 ± 0.059	0.478 ± 0.058	-0.082 ± 0.070	-0.487438	1.36X10-04	0.0432555	0.403 ± 0.055	0.470 ± 0.057	-0.067 ± 0.064	-0.397638	5.15X10-04	0.212031
TMC1	117531	cg14363249	0.453 ± 0.052	0.525 ± 0.046	-0.072 ± 0.060	-0.419772	1.37X10-04	0.0432555	0.462 ± 0.045	0.514 ± 0.047	-0.052 ± 0.057	-0.30562	2.03X10-03	0.21858
NA	NA	cg03035162	0.726 ± 0.040	0.669 ± 0.030	0.057 ± 0.046	0.396467	1.39X10-04	0.0432555	0.719 ± 0.032	0.677 ± 0.027	0.042 ± 0.043	0.290265	1.41X10-03	0.21424
EPHA4	2043	cg16786808	0.449 ± 0.053	0.516 ± 0.062	-0.067 ± 0.054	-0.390412	1.39X10-04	0.0432555	0.457 ± 0.047	0.510 ± 0.065	-0.053 ± 0.049	-0.307736	7.47X10-04	0.212031
KLF3	51274	cg24279243	0.171 ± 0.039	0.228 ± 0.046	-0.057 ± 0.049	-0.523856	1.39X10-04	0.0432555	0.177 ± 0.036	0.219 ± 0.046	-0.042 ± 0.047	-0.376979	1.93X10-03	0.217205
MYB	4602	cg04739200	0.531 ± 0.060	0.600 ± 0.042	-0.07 ± 0.0580	-0.411781	1.39X10-04	0.0432555	0.536 ± 0.063	0.593 ± 0.044	-0.057 ± 0.058	-0.336847	1.09X10-03	0.213827
RAB37	326624	cg03469804	0.432 ± 0.036	0.490 ± 0.032	-0.058 ± 0.043	-0.337481	1.40X10-04	0.0432555	0.438 ± 0.034	0.483 ± 0.031	-0.045 ± 0.043	-0.26367	1.27X10-03	0.213851
NA	NA	cg07453440	0.299 ± 0.047	0.376 ± 0.055	-0.078 ± 0.068	-0.506174	1.40X10-04	0.0432555	0.306 ± 0.045	0.367 ± 0.053	-0.061 ± 0.062	-0.394633	7.24X10-04	0.212031
NA	NA	cg11201447	0.606 ± 0.041	0.552 ± 0.030	0.054 ± 0.039	0.322201	1.40X10-04	0.0432555	0.601 ± 0.034	0.557 ± 0.028	0.044 ± 0.032	0.263033	3.07X10-04	0.212031
PF4V1	5197	cg14798160	0.516 ± 0.036	0.566 ± 0.041	-0.05 ± 0.0330	-0.291257	1.41X10-04	0.0432555	0.519 ± 0.037	0.562 ± 0.032	-0.043 ± 0.030	-0.249307	3.59X10-04	0.212031
INPP5D	3635	cg14012546	0.405 ± 0.069	0.485 ± 0.059	-0.08 ± 0.0690	-0.479403	1.41X10-04	0.0432555	0.411 ± 0.067	0.474 ± 0.058	-0.063 ± 0.071	-0.373005	1.91X10-03	0.217079
NA	NA	cg07468327	0.524 ± 0.055	0.607 ± 0.061	-0.083 ± 0.073	-0.499423	1.41X10-04	0.0432555	0.530 ± 0.053	0.598 ± 0.062	-0.068 ± 0.069	-0.410157	7.84X10-04	0.212031
AGAP3	116988	cg21887193	0.194 ± 0.040	0.246 ± 0.053	-0.052 ± 0.044	-0.437042	1.42X10-04	0.0432555	0.199 ± 0.032	0.240 ± 0.049	-0.041 ± 0.048	-0.337644	3.46X10-03	0.233082
C4BPA	722	cg14856606	0.263 ± 0.028	0.313 ± 0.040	-0.051 ± 0.040	-0.354398	1.42X10-04	0.0432555	0.268 ± 0.023	0.305 ± 0.037	-0.037 ± 0.044	-0.256906	4.78X10-03	0.247292
INHBA-AS1	285954	cg26478599	0.436 ± 0.043	0.505 ± 0.052	-0.069 ± 0.057	-0.403643	1.42X10-04	0.0432555	0.440 ± 0.046	0.499 ± 0.052	-0.058 ± 0.059	-0.340916	9.89X10-04	0.212031
NA	NA	cg04084354	0.299 ± 0.035	0.354 ± 0.034	-0.054 ± 0.042	-0.360604	1.42X10-04	0.0432555	0.304 ± 0.033	0.347 ± 0.034	-0.043 ± 0.040	-0.285623	8.03X10-04	0.212031
NA	NA	cg12707346	0.356 ± 0.040	0.412 ± 0.043	-0.056 ± 0.043	-0.346208	1.43X10-04	0.0432555	0.362 ± 0.036	0.404 ± 0.043	-0.042 ± 0.034	-0.259445	5.47X10-04	0.212031
CMIP	80790	cg05083852	0.300 ± 0.044	0.362 ± 0.050	-0.062 ± 0.052	-0.407977	1.43X10-04	0.0432555	0.307 ± 0.037	0.350 ± 0.049	-0.043 ± 0.044	-0.279522	1.48X10-03	0.215174
ZFP36L1	677	cg01424562	0.727 ± 0.037	0.677 ± 0.033	0.051 ± 0.039	0.355476	1.43X10-04	0.0432555	0.722 ± 0.035	0.683 ± 0.032	0.040 ± 0.033	0.27793	5.34X10-04	0.212031
NA	NA	cg23661721	0.405 ± 0.056	0.496 ± 0.061	-0.09 ± 0.0800	-0.53583	1.43X10-04	0.0432555	0.414 ± 0.049	0.482 ± 0.059	-0.068 ± 0.072	-0.402383	1.02X10-03	0.212377
NA	NA	cg26196626	0.527 ± 0.044	0.589 ± 0.038	-0.061 ± 0.048	-0.361619	1.43X10-04	0.0432555	0.532 ± 0.045	0.581 ± 0.036	-0.049 ± 0.041	-0.286601	4.69X10-04	0.212031
PRTN3	5657	cg24347562	0.367 ± 0.038	0.422 ± 0.041	-0.055 ± 0.041	-0.333993	1.44X10-04	0.0432555	0.371 ± 0.037	0.415 ± 0.037	-0.044 ± 0.038	-0.265471	7.67X10-04	0.212031
JARID2	3720	cg13077031	0.377 ± 0.037	0.433 ± 0.041	-0.056 ± 0.042	-0.333825	1.45X10-04	0.0432555	0.381 ± 0.036	0.427 ± 0.038	-0.046 ± 0.042	-0.275548	1.01X10-03	0.212031
RAC1	5879	cg15381475	0.279 ± 0.040	0.329 ± 0.033	-0.05 ± 0.0380	-0.347072	1.45X10-04	0.0432555	0.283 ± 0.039	0.324 ± 0.031	-0.042 ± 0.038	-0.29083	9.28X10-04	0.212031
HNF1A-AS1	283460	cg07545743	0.371 ± 0.050	0.432 ± 0.032	-0.061 ± 0.050	-0.373995	1.45X10-04	0.0432555	0.378 ± 0.039	0.421 ± 0.033	-0.042 ± 0.039	-0.257248	1.03X10-03	0.212377
INPP5A	3632	cg17444479	0.773 ± 0.027	0.716 ± 0.046	0.057 ± 0.049	0.427596	1.45X10-04	0.0432555	0.766 ± 0.018	0.725 ± 0.044	0.042 ± 0.046	0.30653	2.10X10-03	0.21858
ACSL3	2181	cg22175006	0.480 ± 0.045	0.552 ± 0.053	-0.072 ± 0.060	-0.418524	1.45X10-04	0.0432555	0.488 ± 0.044	0.548 ± 0.053	-0.06 ± 0.0600	-0.349397	9.43X10-04	0.212031
SH3PXD2B	285590	cg25693317	0.618 ± 0.075	0.699 ± 0.060	-0.081 ± 0.073	-0.527359	1.46X10-04	0.0432555	0.620 ± 0.073	0.694 ± 0.057	-0.075 ± 0.070	-0.481948	2.92X10-04	0.212031
LOC146880	146880	cg05467716	0.331 ± 0.043	0.388 ± 0.033	-0.057 ± 0.045	-0.363706	1.46X10-04	0.0432555	0.336 ± 0.041	0.382 ± 0.033	-0.047 ± 0.044	-0.2964	8.15X10-04	0.212031
LTC4S	4056	cg26683398	0.406 ± 0.038	0.469 ± 0.041	-0.064 ± 0.051	-0.375656	1.46X10-04	0.0432555	0.413 ± 0.028	0.461 ± 0.038	-0.048 ± 0.045	-0.28156	1.06X10-03	0.213259
NAV1	89796	cg07699546	0.330 ± 0.037	0.388 ± 0.036	-0.059 ± 0.047	-0.372365	1.46X10-04	0.0432555	0.336 ± 0.031	0.381 ± 0.036	-0.045 ± 0.043	-0.281275	1.07X10-03	0.213827
TOMM70A	9868	cg04244170	0.477 ± 0.058	0.555 ± 0.051	-0.078 ± 0.067	-0.457877	1.47X10-04	0.0432555	0.485 ± 0.055	0.547 ± 0.053	-0.062 ± 0.071	-0.36153	2.21X10-03	0.219628
NA	NA	cg07079231	0.597 ± 0.064	0.664 ± 0.058	-0.067 ± 0.057	-0.417931	1.47X10-04	0.0432555	0.603 ± 0.062	0.655 ± 0.057	-0.052 ± 0.059	-0.325911	2.10X10-03	0.21858
RCOR1	23186	cg16364675	0.338 ± 0.066	0.413 ± 0.048	-0.076 ± 0.066	-0.480937	1.47X10-04	0.0432555	0.343 ± 0.054	0.406 ± 0.049	-0.063 ± 0.070	-0.395387	1.47X10-03	0.215174
NA	NA	cg17010895	0.601 ± 0.038	0.663 ± 0.049	-0.062 ± 0.052	-0.393337	1.47X10-04	0.0432555	0.605 ± 0.034	0.656 ± 0.046	-0.051 ± 0.046	-0.319076	5.44X10-04	0.212031
KIF13B	23303	cg20106866	0.545 ± 0.104	0.614 ± 0.114	-0.069 ± 0.058	-0.43414	1.48X10-04	0.0432555	0.547 ± 0.109	0.610 ± 0.119	-0.063 ± 0.070	-0.399623	1.57X10-03	0.215388
NA	NA	cg24448340	0.313 ± 0.056	0.375 ± 0.060	-0.062 ± 0.051	-0.402543	1.48X10-04	0.0432555	0.319 ± 0.052	0.368 ± 0.060	-0.049 ± 0.049	-0.312973	1.15X10-03	0.213827
NA	NA	cg13404688	0.323 ± 0.046	0.384 ± 0.055	-0.061 ± 0.050	-0.3845	1.48X10-04	0.0432555	0.331 ± 0.040	0.372 ± 0.054	-0.041 ± 0.048	-0.259843	3.95X10-03	0.238087
NA	NA	cg25364972	0.436 ± 0.038	0.503 ± 0.048	-0.067 ± 0.054	-0.390047	1.48X10-04	0.0432555	0.442 ± 0.027	0.496 ± 0.044	-0.054 ± 0.050	-0.315257	6.44X10-04	0.212031
NA	NA	cg01923089	0.275 ± 0.037	0.326 ± 0.039	-0.051 ± 0.040	-0.350942	1.49X10-04	0.0432555	0.280 ± 0.030	0.318 ± 0.036	-0.038 ± 0.035	-0.260977	1.11X10-03	0.213827
NA	NA	cg13135241	0.348 ± 0.031	0.404 ± 0.037	-0.056 ± 0.043	-0.345294	1.49X10-04	0.0432555	0.354 ± 0.028	0.398 ± 0.034	-0.044 ± 0.038	-0.273874	5.80X10-04	0.212031
PDE7B	27115	cg24481882	0.365 ± 0.042	0.432 ± 0.048	-0.068 ± 0.056	-0.409695	1.49X10-04	0.0432555	0.371 ± 0.035	0.424 ± 0.045	-0.053 ± 0.057	-0.316916	1.85X10-03	0.216947
NA	NA	cg02381853	0.490 ± 0.034	0.552 ± 0.032	-0.061 ± 0.048	-0.356763	1.49X10-04	0.0432555	0.496 ± 0.032	0.546 ± 0.031	-0.05 ± 0.0490	-0.289494	1.25X10-03	0.213851
PLBD2	196463	cg00859441	0.452 ± 0.058	0.534 ± 0.055	-0.083 ± 0.072	-0.483964	1.49X10-04	0.0432555	0.461 ± 0.049	0.522 ± 0.053	-0.061 ± 0.066	-0.355374	1.60X10-03	0.215388
HPCAL1	3241	cg14118850	0.388 ± 0.040	0.449 ± 0.035	-0.061 ± 0.048	-0.364899	1.50X10-04	0.0432555	0.394 ± 0.037	0.440 ± 0.033	-0.045 ± 0.046	-0.271365	1.63X10-03	0.215388
NA	NA	cg18546006	0.201 ± 0.031	0.251 ± 0.032	-0.05 ± 0.0410	-0.418734	1.50X10-04	0.0432555	0.207 ± 0.025	0.244 ± 0.029	-0.037 ± 0.037	-0.30728	1.12X10-03	0.213827
CTNNB1	1499	cg09678212	0.227 ± 0.037	0.280 ± 0.045	-0.053 ± 0.046	-0.404105	1.50X10-04	0.0432555	0.231 ± 0.037	0.276 ± 0.045	-0.044 ± 0.041	-0.338435	3.57X10-04	0.212031
VOPP1	81552	cg21959598	0.771 ± 0.037	0.713 ± 0.042	0.058 ± 0.050	0.443185	1.52X10-04	0.0432555	0.764 ± 0.037	0.720 ± 0.043	0.044 ± 0.054	0.332056	3.13X10-03	0.229796
NA	NA	cg22380007	0.622 ± 0.073	0.695 ± 0.056	-0.074 ± 0.066	-0.47528	1.52X10-04	0.0432555	0.631 ± 0.073	0.683 ± 0.062	-0.052 ± 0.066	-0.335736	4.38X10-03	0.242108
AHNAK	79026	cg20518446	0.614 ± 0.067	0.676 ± 0.042	-0.062 ± 0.050	-0.385985	1.52X10-04	0.0432555	0.624 ± 0.054	0.667 ± 0.046	-0.043 ± 0.039	-0.271739	9.58X10-04	0.212031
NA	NA	cg00221718	0.263 ± 0.035	0.316 ± 0.040	-0.053 ± 0.042	-0.372582	1.53X10-04	0.0432555	0.268 ± 0.032	0.309 ± 0.038	-0.041 ± 0.040	-0.291984	1.00X10-03	0.212031
NA	NA	cg12165551	0.271 ± 0.047	0.332 ± 0.038	-0.061 ± 0.052	-0.432865	1.53X10-04	0.0432555	0.278 ± 0.044	0.324 ± 0.038	-0.046 ± 0.049	-0.321816	1.32X10-03	0.213851
PNPLA2	57104	cg06072036	0.374 ± 0.041	0.432 ± 0.035	-0.057 ± 0.044	-0.348124	1.53X10-04	0.0432555	0.380 ± 0.037	0.424 ± 0.035	-0.045 ± 0.039	-0.269849	7.66X10-04	0.212031
PITPNM2	57605	cg24967811	0.340 ± 0.050	0.415 ± 0.055	-0.075 ± 0.066	-0.46728	1.54X10-04	0.0432555	0.348 ± 0.048	0.405 ± 0.054	-0.057 ± 0.065	-0.353801	2.04X10-03	0.21858
RNF216	54476	cg26724841	0.755 ± 0.040	0.702 ± 0.047	0.053 ± 0.046	0.389136	1.54X10-04	0.0432555	0.748 ± 0.034	0.711 ± 0.047	0.037 ± 0.040	0.268678	2.11X10-03	0.218772
FAM171A1	221061	cg26852723	0.277 ± 0.032	0.337 ± 0.047	-0.059 ± 0.050	-0.401684	1.54X10-04	0.0432555	0.283 ± 0.028	0.331 ± 0.046	-0.048 ± 0.047	-0.319999	9.37X10-04	0.212031
MAP7	9053	cg00235484	0.451 ± 0.056	0.532 ± 0.053	-0.081 ± 0.071	-0.476628	1.54X10-04	0.0432555	0.458 ± 0.055	0.521 ± 0.052	-0.063 ± 0.066	-0.36667	1.23X10-03	0.213851
NA	NA	cg17841267	0.767 ± 0.026	0.718 ± 0.040	0.050 ± 0.041	0.374238	1.55X10-04	0.0432555	0.762 ± 0.022	0.723 ± 0.039	0.039 ± 0.039	0.290225	1.29X10-03	0.213851
P2RX1	5023	cg22044342	0.359 ± 0.039	0.412 ± 0.036	-0.053 ± 0.039	-0.32456	1.56X10-04	0.0432555	0.364 ± 0.032	0.406 ± 0.032	-0.042 ± 0.034	-0.254409	6.58X10-04	0.212031
SFMBT2	57713	cg05103064	0.777 ± 0.025	0.722 ± 0.037	0.055 ± 0.048	0.42167	1.56X10-04	0.0432555	0.771 ± 0.025	0.729 ± 0.035	0.042 ± 0.042	0.325051	8.09X10-04	0.212031
UMODL1	89766	cg16624482	0.444 ± 0.049	0.515 ± 0.060	-0.071 ± 0.060	-0.416211	1.56X10-04	0.0432555	0.448 ± 0.046	0.508 ± 0.057	-0.06 ± 0.0620	-0.34783	1.16X10-03	0.213827
ANAPC10	10393	cg01400750	0.394 ± 0.061	0.473 ± 0.065	-0.079 ± 0.069	-0.471283	1.57X10-04	0.0432555	0.401 ± 0.050	0.463 ± 0.061	-0.062 ± 0.059	-0.367961	5.58X10-04	0.212031
CDH23	64072	cg20283498	0.321 ± 0.041	0.371 ± 0.035	-0.05 ± 0.0370	-0.324902	1.57X10-04	0.0432555	0.325 ± 0.038	0.365 ± 0.032	-0.04 ± 0.0350	-0.256888	9.47X10-04	0.212031
VAPA	9218	cg13461118	0.556 ± 0.042	0.629 ± 0.058	-0.073 ± 0.064	-0.446536	1.57X10-04	0.0432555	0.563 ± 0.039	0.621 ± 0.053	-0.057 ± 0.054	-0.34843	5.58X10-04	0.212031
NA	NA	cg16095551	0.539 ± 0.044	0.601 ± 0.050	-0.062 ± 0.050	-0.367264	1.57X10-04	0.0432555	0.544 ± 0.043	0.593 ± 0.047	-0.05 ± 0.0490	-0.294389	1.25X10-03	0.213851
NA	NA	cg10826999	0.436 ± 0.060	0.520 ± 0.058	-0.084 ± 0.074	-0.492475	1.58X10-04	0.0432555	0.445 ± 0.055	0.507 ± 0.056	-0.062 ± 0.066	-0.362141	1.28X10-03	0.213851
NA	NA	cg02976588	0.247 ± 0.043	0.307 ± 0.056	-0.059 ± 0.050	-0.42952	1.58X10-04	0.0432555	0.252 ± 0.038	0.302 ± 0.051	-0.049 ± 0.052	-0.35528	1.41X10-03	0.214189
GHDC	84514	cg13053608	0.340 ± 0.037	0.391 ± 0.037	-0.051 ± 0.038	-0.321674	1.58X10-04	0.0432555	0.345 ± 0.035	0.386 ± 0.036	-0.042 ± 0.036	-0.26014	7.62X10-04	0.212031
NA	NA	cg25936902	0.358 ± 0.033	0.411 ± 0.027	-0.053 ± 0.040	-0.326219	1.58X10-04	0.0432555	0.362 ± 0.033	0.406 ± 0.026	-0.044 ± 0.041	-0.269794	1.01X10-03	0.212072
HIPK3	10114	cg05501357	0.405 ± 0.044	0.469 ± 0.051	-0.064 ± 0.051	-0.376463	1.58X10-04	0.0432555	0.409 ± 0.047	0.463 ± 0.048	-0.054 ± 0.056	-0.322528	1.24X10-03	0.213851
DNAJB12	54788	cg20205477	0.510 ± 0.041	0.573 ± 0.051	-0.062 ± 0.050	-0.36527	1.58X10-04	0.0432555	0.516 ± 0.033	0.566 ± 0.049	-0.05 ± 0.0490	-0.29414	1.19X10-03	0.213851
GIMAP4	55303	cg00323915	0.734 ± 0.051	0.668 ± 0.039	0.066 ± 0.057	0.474004	1.59X10-04	0.0432555	0.726 ± 0.047	0.676 ± 0.038	0.050 ± 0.049	0.354042	6.14X10-04	0.212031
ARID5B	84159	cg18980410	0.606 ± 0.049	0.676 ± 0.045	-0.07 ± 0.0610	-0.441177	1.59X10-04	0.0432555	0.616 ± 0.048	0.663 ± 0.046	-0.047 ± 0.049	-0.298454	1.40X10-03	0.214189
NA	NA	cg20686403	0.408 ± 0.042	0.464 ± 0.042	-0.057 ± 0.043	-0.335238	1.59X10-04	0.0432555	0.413 ± 0.040	0.457 ± 0.041	-0.044 ± 0.045	-0.258571	2.21X10-03	0.219628
NA	NA	cg02060682	0.589 ± 0.046	0.645 ± 0.037	-0.056 ± 0.043	-0.340902	1.59X10-04	0.0432555	0.591 ± 0.044	0.643 ± 0.034	-0.051 ± 0.041	-0.314462	2.60X10-04	0.212031
MAP2K5	5607	cg02328326	0.413 ± 0.041	0.471 ± 0.055	-0.058 ± 0.044	-0.340438	1.59X10-04	0.0432555	0.415 ± 0.042	0.467 ± 0.048	-0.053 ± 0.043	-0.30999	3.45X10-04	0.212031
ZNF193	7746	cg15407162	0.308 ± 0.041	0.362 ± 0.035	-0.054 ± 0.042	-0.352809	1.60X10-04	0.0432555	0.314 ± 0.039	0.354 ± 0.033	-0.04 ± 0.0380	-0.260473	1.38X10-03	0.213851
NA	NA	cg03639929	0.212 ± 0.044	0.268 ± 0.038	-0.057 ± 0.050	-0.461747	1.60X10-04	0.0432555	0.219 ± 0.030	0.256 ± 0.039	-0.037 ± 0.043	-0.291839	2.90X10-03	0.227048
NA	NA	cg14191024	0.520 ± 0.041	0.591 ± 0.056	-0.071 ± 0.061	-0.424173	1.60X10-04	0.0432555	0.526 ± 0.043	0.584 ± 0.056	-0.058 ± 0.064	-0.347009	1.68X10-03	0.21543
NA	NA	cg10852154	0.256 ± 0.030	0.308 ± 0.040	-0.051 ± 0.041	-0.364111	1.60X10-04	0.0432555	0.262 ± 0.024	0.299 ± 0.036	-0.037 ± 0.038	-0.261541	2.06X10-03	0.21858
NA	NA	cg17385088	0.454 ± 0.036	0.509 ± 0.042	-0.055 ± 0.041	-0.32012	1.60X10-04	0.0432555	0.458 ± 0.036	0.506 ± 0.041	-0.048 ± 0.040	-0.276445	6.05X10-04	0.212031
TRIM27	5987	cg18578954	0.218 ± 0.043	0.281 ± 0.037	-0.062 ± 0.053	-0.498091	1.60X10-04	0.0432555	0.224 ± 0.045	0.274 ± 0.038	-0.05 ± 0.0560	-0.400575	1.70X10-03	0.215971
B3GNT2	10678	cg25521400	0.369 ± 0.053	0.432 ± 0.057	-0.063 ± 0.052	-0.38568	1.61X10-04	0.0432555	0.375 ± 0.052	0.428 ± 0.057	-0.053 ± 0.054	-0.320781	1.14X10-03	0.213827
MAML1	9794	cg13995774	0.382 ± 0.046	0.456 ± 0.057	-0.074 ± 0.064	-0.442379	1.61X10-04	0.0432555	0.389 ± 0.042	0.448 ± 0.058	-0.059 ± 0.063	-0.352837	1.32X10-03	0.213851
DAZAP2	9802	cg24637417	0.298 ± 0.057	0.362 ± 0.055	-0.065 ± 0.054	-0.433008	1.61X10-04	0.0432555	0.304 ± 0.052	0.355 ± 0.052	-0.051 ± 0.054	-0.336754	1.70X10-03	0.215971
MAML3	55534	cg03418002	0.494 ± 0.065	0.582 ± 0.067	-0.088 ± 0.079	-0.519336	1.62X10-04	0.0432555	0.503 ± 0.058	0.571 ± 0.065	-0.068 ± 0.076	-0.399212	1.68X10-03	0.21543
HLA-DMB	3109	cg04903089	0.293 ± 0.038	0.346 ± 0.043	-0.053 ± 0.042	-0.351958	1.62X10-04	0.0432555	0.299 ± 0.037	0.339 ± 0.041	-0.041 ± 0.044	-0.270318	2.36X10-03	0.220519
RUNX1	861	cg15091747	0.553 ± 0.060	0.604 ± 0.064	-0.051 ± 0.037	-0.307258	1.62X10-04	0.0432555	0.555 ± 0.062	0.597 ± 0.066	-0.041 ± 0.032	-0.249706	5.40X10-04	0.212031
USP3	9960	cg11952340	0.445 ± 0.055	0.508 ± 0.058	-0.063 ± 0.051	-0.372094	1.62X10-04	0.0432555	0.451 ± 0.048	0.502 ± 0.056	-0.051 ± 0.053	-0.298539	1.58X10-03	0.215388
COL23A1	91522	cg22051146	0.315 ± 0.036	0.366 ± 0.043	-0.051 ± 0.039	-0.329697	1.62X10-04	0.0432555	0.317 ± 0.039	0.363 ± 0.040	-0.046 ± 0.040	-0.298332	5.61X10-04	0.212031
GIMAP1	170575	cg03450844	0.311 ± 0.049	0.381 ± 0.073	-0.07 ± 0.0620	-0.443447	1.63X10-04	0.0432555	0.312 ± 0.050	0.379 ± 0.072	-0.067 ± 0.062	-0.427573	2.72X10-04	0.212031
UBASH3A	53347	cg09354050	0.709 ± 0.049	0.647 ± 0.042	0.062 ± 0.053	0.423073	1.63X10-04	0.0432555	0.701 ± 0.040	0.657 ± 0.040	0.043 ± 0.047	0.291715	2.02X10-03	0.21858
NA	NA	cg02806156	0.429 ± 0.068	0.513 ± 0.077	-0.084 ± 0.075	-0.497754	1.63X10-04	0.0432555	0.436 ± 0.065	0.502 ± 0.079	-0.066 ± 0.073	-0.388893	1.48X10-03	0.215174
MBOAT2	129642	cg21547649	0.363 ± 0.044	0.415 ± 0.042	-0.052 ± 0.038	-0.318499	1.63X10-04	0.0432555	0.368 ± 0.041	0.410 ± 0.039	-0.042 ± 0.036	-0.25805	8.46X10-04	0.212031
SLFN13	146857	cg02380585	0.195 ± 0.040	0.248 ± 0.029	-0.053 ± 0.046	-0.464982	1.63X10-04	0.0432555	0.201 ± 0.032	0.240 ± 0.029	-0.039 ± 0.038	-0.33269	8.95X10-04	0.212031
AP1G1	164	cg16422316	0.560 ± 0.056	0.618 ± 0.036	-0.057 ± 0.045	-0.342396	1.63X10-04	0.0432555	0.567 ± 0.051	0.609 ± 0.032	-0.043 ± 0.051	-0.253249	5.34X10-03	0.251593
ZBTB20	26137	cg16323245	0.376 ± 0.052	0.449 ± 0.048	-0.073 ± 0.063	-0.442824	1.63X10-04	0.0432555	0.384 ± 0.045	0.437 ± 0.049	-0.053 ± 0.059	-0.32057	2.06X10-03	0.21858
CCDC11	220136	cg21616935	0.457 ± 0.033	0.518 ± 0.041	-0.061 ± 0.048	-0.353907	1.63X10-04	0.0432555	0.463 ± 0.028	0.511 ± 0.041	-0.048 ± 0.041	-0.276432	6.80X10-04	0.212031
SEL1L3	23231	cg04349839	0.487 ± 0.039	0.544 ± 0.042	-0.057 ± 0.043	-0.330896	1.63X10-04	0.0432555	0.495 ± 0.034	0.537 ± 0.040	-0.042 ± 0.040	-0.242828	1.83X10-03	0.216947
CXCR1	3577	cg15768138	0.478 ± 0.047	0.559 ± 0.060	-0.08 ± 0.0710	-0.471541	1.63X10-04	0.0432555	0.485 ± 0.048	0.551 ± 0.060	-0.066 ± 0.070	-0.387281	1.16X10-03	0.213827
TRIM27	5987	cg11389756	0.357 ± 0.061	0.434 ± 0.063	-0.077 ± 0.068	-0.47581	1.63X10-04	0.0432555	0.365 ± 0.056	0.423 ± 0.061	-0.058 ± 0.063	-0.354466	1.37X10-03	0.213851
PAPSS1	9061	cg22365313	0.348 ± 0.047	0.412 ± 0.044	-0.064 ± 0.053	-0.399202	1.64X10-04	0.0432555	0.354 ± 0.043	0.406 ± 0.045	-0.052 ± 0.049	-0.318779	8.11X10-04	0.212031
AATK	9625	cg13618516	0.417 ± 0.049	0.487 ± 0.054	-0.07 ± 0.0590	-0.414024	1.64X10-04	0.0432555	0.421 ± 0.048	0.481 ± 0.051	-0.06 ± 0.0630	-0.350593	1.30X10-03	0.213851
NA	NA	cg16647844	0.355 ± 0.055	0.429 ± 0.056	-0.074 ± 0.064	-0.455429	1.64X10-04	0.0432555	0.363 ± 0.050	0.419 ± 0.055	-0.057 ± 0.058	-0.346062	1.00X10-03	0.212031
FAM169B	283777	cg23054181	0.413 ± 0.046	0.485 ± 0.045	-0.071 ± 0.060	-0.419296	1.64X10-04	0.0432555	0.421 ± 0.045	0.475 ± 0.046	-0.054 ± 0.055	-0.316515	1.35X10-03	0.213851
NLK	51701	cg05475440	0.300 ± 0.052	0.371 ± 0.047	-0.071 ± 0.061	-0.468991	1.65X10-04	0.0432555	0.306 ± 0.051	0.361 ± 0.044	-0.055 ± 0.060	-0.362956	1.49X10-03	0.215174
NA	NA	cg16998831	0.569 ± 0.034	0.618 ± 0.037	-0.05 ± 0.0350	-0.299161	1.65X10-04	0.0432555	0.573 ± 0.037	0.612 ± 0.038	-0.039 ± 0.045	-0.231921	5.11X10-03	0.24949
ZFPM2	23414	cg17679987	0.715 ± 0.032	0.665 ± 0.038	0.050 ± 0.039	0.339465	1.65X10-04	0.0432555	0.709 ± 0.026	0.674 ± 0.036	0.036 ± 0.035	0.238168	2.10X10-03	0.21858
NA	NA	cg25305879	0.498 ± 0.061	0.584 ± 0.058	-0.085 ± 0.076	-0.502274	1.66X10-04	0.0432555	0.507 ± 0.060	0.569 ± 0.057	-0.062 ± 0.072	-0.362572	2.54X10-03	0.222971
NA	NA	cg00899659	0.378 ± 0.042	0.449 ± 0.044	-0.071 ± 0.061	-0.429106	1.66X10-04	0.0432555	0.384 ± 0.035	0.440 ± 0.042	-0.056 ± 0.056	-0.335369	9.02X10-04	0.212031
C1orf54	79630	cg03763518	0.399 ± 0.062	0.463 ± 0.045	-0.063 ± 0.051	-0.378516	1.66X10-04	0.0432555	0.403 ± 0.056	0.455 ± 0.038	-0.052 ± 0.047	-0.310467	6.31X10-04	0.212031
PACS2	23241	cg18568335	0.407 ± 0.048	0.477 ± 0.039	-0.07 ± 0.0590	-0.412756	1.67X10-04	0.0432555	0.414 ± 0.045	0.467 ± 0.040	-0.053 ± 0.054	-0.310606	1.35X10-03	0.213851
IFI16	3428	cg07196514	0.796 ± 0.125	0.726 ± 0.105	0.070 ± 0.066	0.669835	1.67X10-04	0.0432555	0.788 ± 0.125	0.727 ± 0.101	0.061 ± 0.075	0.590361	1.58X10-03	0.215388
NA	NA	cg13413719	0.243 ± 0.048	0.308 ± 0.051	-0.066 ± 0.057	-0.486986	1.67X10-04	0.0432555	0.250 ± 0.049	0.299 ± 0.050	-0.049 ± 0.062	-0.361455	4.02X10-03	0.238999
GABRR1	2569	cg02159996	0.505 ± 0.041	0.559 ± 0.033	-0.054 ± 0.040	-0.313565	1.67X10-04	0.0432555	0.509 ± 0.039	0.553 ± 0.033	-0.043 ± 0.032	-0.251961	4.12X10-04	0.212031
MSRB3	253827	cg12488187	0.518 ± 0.060	0.589 ± 0.051	-0.071 ± 0.060	-0.416537	1.67X10-04	0.0432555	0.526 ± 0.056	0.578 ± 0.053	-0.052 ± 0.051	-0.306068	1.04X10-03	0.21284
NLRP3	114548	cg11422335	0.578 ± 0.035	0.631 ± 0.037	-0.052 ± 0.039	-0.318352	1.67X10-04	0.0432555	0.581 ± 0.029	0.627 ± 0.026	-0.046 ± 0.025	-0.280221	4.49X10-05	0.212031
NA	NA	cg16230352	0.355 ± 0.028	0.405 ± 0.033	-0.05 ± 0.0360	-0.306642	1.68X10-04	0.0432555	0.359 ± 0.026	0.399 ± 0.030	-0.04 ± 0.0320	-0.245132	7.41X10-04	0.212031
KIAA1009	22832	cg00796963	0.367 ± 0.045	0.435 ± 0.041	-0.068 ± 0.057	-0.413827	1.68X10-04	0.0432555	0.374 ± 0.033	0.427 ± 0.041	-0.053 ± 0.050	-0.318675	7.45X10-04	0.212031
CTNND1	1500	cg19210276	0.333 ± 0.039	0.396 ± 0.060	-0.063 ± 0.052	-0.392178	1.68X10-04	0.043289	0.340 ± 0.031	0.388 ± 0.055	-0.047 ± 0.046	-0.292297	1.09X10-03	0.213827
NA	NA	cg11638399	0.364 ± 0.050	0.422 ± 0.043	-0.058 ± 0.046	-0.358723	1.68X10-04	0.0432912	0.371 ± 0.047	0.415 ± 0.040	-0.044 ± 0.045	-0.270748	1.73X10-03	0.215971
DST	667	cg06311422	0.306 ± 0.048	0.376 ± 0.052	-0.07 ± 0.0600	-0.453465	1.68X10-04	0.0433093	0.313 ± 0.043	0.365 ± 0.049	-0.052 ± 0.053	-0.337523	1.01X10-03	0.212031
NA	NA	cg00711072	0.308 ± 0.050	0.366 ± 0.047	-0.058 ± 0.049	-0.381549	1.69X10-04	0.0433227	0.315 ± 0.045	0.359 ± 0.044	-0.044 ± 0.045	-0.290934	1.23X10-03	0.213851
NA	NA	cg04364261	0.341 ± 0.039	0.392 ± 0.029	-0.051 ± 0.038	-0.323617	1.69X10-04	0.0433286	0.347 ± 0.030	0.383 ± 0.025	-0.036 ± 0.033	-0.22563	2.10X10-03	0.21858
TAP1	6890	cg25042789	0.612 ± 0.067	0.529 ± 0.065	0.083 ± 0.075	0.501164	1.69X10-04	0.0433286	0.604 ± 0.064	0.536 ± 0.060	0.068 ± 0.079	0.406001	1.97X10-03	0.218173
MSI2	124540	cg05844827	0.437 ± 0.031	0.493 ± 0.027	-0.055 ± 0.041	-0.320933	1.69X10-04	0.0433286	0.442 ± 0.030	0.485 ± 0.021	-0.043 ± 0.039	-0.25008	1.18X10-03	0.213851
NA	NA	cg02059176	0.370 ± 0.056	0.431 ± 0.058	-0.061 ± 0.049	-0.371242	1.69X10-04	0.0433286	0.380 ± 0.051	0.419 ± 0.056	-0.039 ± 0.054	-0.238812	1.08X10-02	0.291078
WDR20	91833	cg08253808	0.404 ± 0.062	0.483 ± 0.068	-0.08 ± 0.0700	-0.473638	1.70X10-04	0.0433499	0.411 ± 0.054	0.474 ± 0.066	-0.063 ± 0.067	-0.374206	1.16X10-03	0.213827
PRG2	5553	cg10426076	0.419 ± 0.062	0.506 ± 0.054	-0.087 ± 0.077	-0.515972	1.70X10-04	0.0433685	0.429 ± 0.050	0.494 ± 0.052	-0.065 ± 0.065	-0.381531	8.08X10-04	0.212031
ANKFY1	51479	cg00277591	0.721 ± 0.046	0.663 ± 0.035	0.058 ± 0.050	0.405398	1.71X10-04	0.0434053	0.715 ± 0.045	0.671 ± 0.034	0.044 ± 0.047	0.304947	1.38X10-03	0.213853
NA	NA	cg26545245	0.316 ± 0.052	0.396 ± 0.052	-0.08 ± 0.0710	-0.512638	1.71X10-04	0.0434053	0.328 ± 0.043	0.383 ± 0.051	-0.055 ± 0.069	-0.346637	4.13X10-03	0.23988
IPO9	55705	cg07104135	0.338 ± 0.036	0.403 ± 0.039	-0.065 ± 0.056	-0.407005	1.72X10-04	0.0434157	0.340 ± 0.037	0.398 ± 0.039	-0.058 ± 0.058	-0.361099	8.51X10-04	0.212031
NA	NA	cg11600734	0.278 ± 0.042	0.341 ± 0.053	-0.064 ± 0.053	-0.432256	1.72X10-04	0.0434157	0.285 ± 0.038	0.331 ± 0.052	-0.046 ± 0.054	-0.309491	3.13X10-03	0.229742
RGL2	5863	cg12118504	0.328 ± 0.051	0.391 ± 0.036	-0.063 ± 0.053	-0.40558	1.72X10-04	0.0434157	0.335 ± 0.042	0.381 ± 0.036	-0.046 ± 0.044	-0.291402	9.56X10-04	0.212031
NA	NA	cg05872923	0.242 ± 0.047	0.307 ± 0.050	-0.065 ± 0.058	-0.479786	1.73X10-04	0.0434314	0.250 ± 0.042	0.297 ± 0.049	-0.046 ± 0.052	-0.339404	1.74X10-03	0.215971
HTR3A	3359	cg10953410	0.414 ± 0.061	0.491 ± 0.070	-0.077 ± 0.067	-0.453832	1.73X10-04	0.0434314	0.420 ± 0.055	0.479 ± 0.070	-0.059 ± 0.066	-0.350064	1.95X10-03	0.217703
CRYL1	51084	cg07879785	0.524 ± 0.037	0.583 ± 0.049	-0.059 ± 0.047	-0.349757	1.73X10-04	0.0434314	0.528 ± 0.036	0.576 ± 0.048	-0.048 ± 0.045	-0.284954	9.07X10-04	0.212031
MAEA	10296	cg07241925	0.366 ± 0.038	0.419 ± 0.042	-0.053 ± 0.040	-0.32431	1.73X10-04	0.0434314	0.370 ± 0.035	0.413 ± 0.041	-0.043 ± 0.042	-0.26029	1.69X10-03	0.215708
VPS53	55275	cg13396713	0.439 ± 0.065	0.518 ± 0.066	-0.079 ± 0.069	-0.466933	1.73X10-04	0.043435	0.444 ± 0.059	0.508 ± 0.065	-0.064 ± 0.061	-0.37597	5.68X10-04	0.212031
NA	NA	cg17126924	0.657 ± 0.040	0.721 ± 0.043	-0.064 ± 0.056	-0.440954	1.73X10-04	0.043435	0.662 ± 0.033	0.714 ± 0.043	-0.052 ± 0.047	-0.3574	4.63X10-04	0.212031
TRIM27	5987	cg20544852	0.538 ± 0.073	0.629 ± 0.061	-0.091 ± 0.083	-0.549533	1.74X10-04	0.043508	0.550 ± 0.061	0.610 ± 0.064	-0.06 ± 0.0640	-0.364892	1.37X10-03	0.213851
NA	NA	cg24056365	0.455 ± 0.059	0.521 ± 0.059	-0.066 ± 0.055	-0.386864	1.75X10-04	0.0435307	0.460 ± 0.056	0.514 ± 0.056	-0.055 ± 0.056	-0.319509	1.34X10-03	0.213851
RREB1	6239	cg07714276	0.351 ± 0.041	0.405 ± 0.040	-0.054 ± 0.042	-0.335169	1.75X10-04	0.0435307	0.355 ± 0.042	0.400 ± 0.039	-0.045 ± 0.045	-0.278788	1.44X10-03	0.215174
NA	NA	cg03167633	0.396 ± 0.044	0.448 ± 0.040	-0.052 ± 0.038	-0.310711	1.76X10-04	0.0435855	0.402 ± 0.040	0.443 ± 0.037	-0.04 ± 0.0370	-0.241177	1.35X10-03	0.213851
TNFAIP8	25816	cg01057573	0.408 ± 0.052	0.487 ± 0.056	-0.079 ± 0.069	-0.466488	1.77X10-04	0.0436623	0.413 ± 0.049	0.479 ± 0.053	-0.066 ± 0.063	-0.391252	4.86X10-04	0.212031
CAMKK2	10645	cg16942632	0.376 ± 0.083	0.464 ± 0.063	-0.088 ± 0.079	-0.544393	1.77X10-04	0.0437172	0.386 ± 0.071	0.453 ± 0.061	-0.067 ± 0.075	-0.411028	1.48X10-03	0.215174
NA	NA	cg13424302	0.343 ± 0.037	0.399 ± 0.042	-0.056 ± 0.044	-0.346973	1.78X10-04	0.0437524	0.348 ± 0.035	0.393 ± 0.044	-0.045 ± 0.038	-0.281037	4.87X10-04	0.212031
NCOA4	8031	cg20166027	0.527 ± 0.054	0.588 ± 0.044	-0.061 ± 0.049	-0.357299	1.78X10-04	0.0437702	0.532 ± 0.048	0.578 ± 0.038	-0.046 ± 0.039	-0.269704	6.02X10-04	0.212031
CHD3	1107	cg00582663	0.289 ± 0.043	0.350 ± 0.043	-0.061 ± 0.053	-0.413675	1.78X10-04	0.0437702	0.295 ± 0.038	0.342 ± 0.041	-0.047 ± 0.050	-0.310876	1.44X10-03	0.215174
CYB5R2	51700	cg15228694	0.440 ± 0.050	0.514 ± 0.059	-0.074 ± 0.064	-0.430889	1.78X10-04	0.0437972	0.449 ± 0.039	0.503 ± 0.061	-0.054 ± 0.060	-0.31645	2.08X10-03	0.21858
BRE	9577	cg05057534	0.387 ± 0.047	0.448 ± 0.042	-0.061 ± 0.050	-0.366478	1.80X10-04	0.043911	0.393 ± 0.045	0.441 ± 0.045	-0.049 ± 0.051	-0.291334	1.77X10-03	0.215971
NA	NA	cg26466274	0.585 ± 0.045	0.650 ± 0.060	-0.066 ± 0.056	-0.409334	1.80X10-04	0.0439163	0.587 ± 0.048	0.648 ± 0.060	-0.061 ± 0.061	-0.377651	7.79X10-04	0.212031
ZNF823	55552	cg09241324	0.211 ± 0.036	0.262 ± 0.038	-0.051 ± 0.043	-0.41373	1.81X10-04	0.0439424	0.215 ± 0.034	0.258 ± 0.034	-0.043 ± 0.037	-0.349446	3.98X10-04	0.212031
MMS19	64210	cg12182708	0.372 ± 0.050	0.444 ± 0.051	-0.073 ± 0.063	-0.440288	1.82X10-04	0.043993	0.381 ± 0.045	0.432 ± 0.050	-0.052 ± 0.063	-0.311937	3.92X10-03	0.238087
LPP	4026	cg06739107	0.453 ± 0.054	0.531 ± 0.065	-0.077 ± 0.068	-0.454332	1.82X10-04	0.043993	0.462 ± 0.051	0.521 ± 0.063	-0.059 ± 0.069	-0.343002	2.80X10-03	0.225227
LOC389458	389458	cg04336379	0.204 ± 0.046	0.266 ± 0.057	-0.062 ± 0.057	-0.50194	1.83X10-04	0.043993	0.212 ± 0.047	0.258 ± 0.045	-0.045 ± 0.046	-0.376684	9.29X10-04	0.212031
EXOC1	55763	cg18463607	0.800 ± 0.038	0.743 ± 0.042	0.057 ± 0.052	0.47612	1.83X10-04	0.0439946	0.792 ± 0.033	0.751 ± 0.042	0.041 ± 0.050	0.334802	2.66X10-03	0.224829
NA	NA	cg02435083	0.328 ± 0.033	0.386 ± 0.041	-0.058 ± 0.046	-0.362554	1.84X10-04	0.0439946	0.333 ± 0.032	0.379 ± 0.037	-0.046 ± 0.044	-0.289749	1.14X10-03	0.213827
PNOC	5368	cg03746834	0.324 ± 0.024	0.375 ± 0.033	-0.051 ± 0.039	-0.323914	1.84X10-04	0.0439946	0.329 ± 0.017	0.369 ± 0.032	-0.04 ± 0.0350	-0.252944	9.72X10-04	0.212031
ETV3	2117	cg16374333	0.808 ± 0.040	0.753 ± 0.039	0.055 ± 0.049	0.475669	1.84X10-04	0.0439946	0.801 ± 0.041	0.758 ± 0.042	0.043 ± 0.056	0.368168	3.00X10-03	0.22793
GNB5	10681	cg14120436	0.288 ± 0.039	0.345 ± 0.037	-0.057 ± 0.047	-0.385406	1.84X10-04	0.0439946	0.294 ± 0.035	0.339 ± 0.030	-0.045 ± 0.044	-0.301749	1.33X10-03	0.213851
DHRS9	10170	cg01462353	0.423 ± 0.073	0.498 ± 0.071	-0.075 ± 0.065	-0.444011	1.85X10-04	0.0440255	0.431 ± 0.069	0.489 ± 0.069	-0.059 ± 0.066	-0.34794	2.06X10-03	0.21858
HIP1	3092	cg25444339	0.347 ± 0.033	0.400 ± 0.034	-0.053 ± 0.040	-0.327803	1.85X10-04	0.0440255	0.352 ± 0.028	0.394 ± 0.034	-0.043 ± 0.036	-0.262631	7.67X10-04	0.212031
SPATS2	65244	cg06712013	0.316 ± 0.040	0.372 ± 0.040	-0.056 ± 0.045	-0.360044	1.86X10-04	0.0440255	0.322 ± 0.039	0.369 ± 0.039	-0.047 ± 0.046	-0.304928	1.01X10-03	0.212031
NA	NA	cg03967798	0.409 ± 0.056	0.472 ± 0.059	-0.063 ± 0.052	-0.375243	1.86X10-04	0.0440612	0.415 ± 0.049	0.463 ± 0.051	-0.048 ± 0.043	-0.281422	7.99X10-04	0.212031
NA	NA	cg22626169	0.391 ± 0.054	0.471 ± 0.064	-0.079 ± 0.070	-0.4723	1.86X10-04	0.0440612	0.396 ± 0.054	0.463 ± 0.060	-0.067 ± 0.071	-0.400074	1.06X10-03	0.213284
RFX7	64864	cg18812353	0.537 ± 0.053	0.616 ± 0.066	-0.079 ± 0.071	-0.478877	1.86X10-04	0.0440612	0.545 ± 0.049	0.605 ± 0.064	-0.06 ± 0.0680	-0.36506	1.79X10-03	0.216325
ELMO1	9844	cg05642546	0.334 ± 0.040	0.395 ± 0.046	-0.061 ± 0.050	-0.38	1.86X10-04	0.0440612	0.338 ± 0.040	0.390 ± 0.042	-0.052 ± 0.052	-0.327983	9.85X10-04	0.212031
NA	NA	cg20672711	0.444 ± 0.033	0.496 ± 0.049	-0.052 ± 0.038	-0.301322	1.89X10-04	0.0442116	0.448 ± 0.034	0.490 ± 0.048	-0.042 ± 0.037	-0.245309	1.15X10-03	0.213827
NA	NA	cg10959668	0.386 ± 0.037	0.437 ± 0.039	-0.051 ± 0.038	-0.307823	1.90X10-04	0.0442116	0.390 ± 0.036	0.432 ± 0.037	-0.042 ± 0.038	-0.251364	1.13X10-03	0.213827
SEPT9	10801	cg03330678	0.314 ± 0.038	0.367 ± 0.035	-0.053 ± 0.042	-0.346519	1.90X10-04	0.0442116	0.320 ± 0.034	0.361 ± 0.033	-0.041 ± 0.038	-0.266794	1.14X10-03	0.213827
GGT1	2678	cg06494464	0.599 ± 0.033	0.659 ± 0.030	-0.059 ± 0.050	-0.369618	1.90X10-04	0.0442116	0.604 ± 0.033	0.652 ± 0.029	-0.048 ± 0.044	-0.295896	7.72X10-04	0.212031
AFF3	3899	cg14057383	0.570 ± 0.037	0.627 ± 0.039	-0.057 ± 0.046	-0.346676	1.91X10-04	0.0442116	0.574 ± 0.037	0.620 ± 0.036	-0.046 ± 0.043	-0.277289	1.09X10-03	0.213827
ELANE	1991	cg07239938	0.333 ± 0.040	0.384 ± 0.040	-0.052 ± 0.040	-0.327786	1.91X10-04	0.0442116	0.339 ± 0.031	0.377 ± 0.040	-0.037 ± 0.042	-0.233959	4.15X10-03	0.23988
AIM1	202	cg02331198	0.326 ± 0.040	0.378 ± 0.045	-0.053 ± 0.041	-0.334825	1.91X10-04	0.0442116	0.331 ± 0.035	0.370 ± 0.044	-0.039 ± 0.039	-0.244783	2.30X10-03	0.220519
TSHR	7253	cg10825315	0.425 ± 0.033	0.367 ± 0.039	0.059 ± 0.048	0.35817	1.91X10-04	0.0442116	0.419 ± 0.029	0.375 ± 0.039	0.044 ± 0.039	0.265541	1.10X10-03	0.213827
MSRA	4482	cg01535726	0.352 ± 0.044	0.408 ± 0.043	-0.056 ± 0.044	-0.347787	1.91X10-04	0.0442116	0.360 ± 0.041	0.400 ± 0.039	-0.04 ± 0.0450	-0.247463	3.35X10-03	0.231632
CASR	846	cg09447811	0.363 ± 0.056	0.432 ± 0.055	-0.069 ± 0.060	-0.421227	1.93X10-04	0.0442116	0.368 ± 0.051	0.426 ± 0.050	-0.058 ± 0.060	-0.352906	1.04X10-03	0.212834
NA	NA	cg14752089	0.276 ± 0.040	0.334 ± 0.047	-0.058 ± 0.050	-0.39807	1.93X10-04	0.0442116	0.282 ± 0.033	0.326 ± 0.045	-0.044 ± 0.045	-0.299068	1.39X10-03	0.214172
CACNA1C	775	cg16303353	0.352 ± 0.042	0.409 ± 0.033	-0.057 ± 0.046	-0.355792	1.93X10-04	0.0442116	0.357 ± 0.041	0.401 ± 0.034	-0.044 ± 0.044	-0.270802	1.77X10-03	0.215971
GYPC	2995	cg25390440	0.263 ± 0.039	0.315 ± 0.033	-0.052 ± 0.042	-0.372771	1.93X10-04	0.0442116	0.270 ± 0.030	0.306 ± 0.030	-0.036 ± 0.038	-0.252196	2.65X10-03	0.224829
ESR1	2099	cg07059469	0.386 ± 0.032	0.442 ± 0.035	-0.056 ± 0.044	-0.333154	1.93X10-04	0.0442116	0.395 ± 0.024	0.430 ± 0.031	-0.034 ± 0.032	-0.205089	2.77X10-03	0.224972
PHACTR2	9749	cg17586302	0.474 ± 0.062	0.548 ± 0.050	-0.074 ± 0.065	-0.433054	1.93X10-04	0.0442116	0.482 ± 0.059	0.539 ± 0.050	-0.057 ± 0.072	-0.332919	4.38X10-03	0.242108
NA	NA	cg22900266	0.474 ± 0.023	0.525 ± 0.032	-0.051 ± 0.037	-0.294513	1.94X10-04	0.0442116	0.479 ± 0.022	0.519 ± 0.032	-0.039 ± 0.036	-0.227652	1.89X10-03	0.216947
NA	NA	cg04695882	0.300 ± 0.040	0.370 ± 0.053	-0.07 ± 0.0610	-0.452745	1.94X10-04	0.0442116	0.306 ± 0.034	0.361 ± 0.052	-0.055 ± 0.057	-0.356709	1.09X10-03	0.213827
RCAN3	11123	cg01519464	0.731 ± 0.038	0.681 ± 0.039	0.050 ± 0.041	0.352298	1.94X10-04	0.0442116	0.726 ± 0.038	0.688 ± 0.038	0.039 ± 0.041	0.272345	1.78X10-03	0.215971
EIF4G3	8672	cg26561681	0.430 ± 0.068	0.493 ± 0.060	-0.063 ± 0.052	-0.373476	1.94X10-04	0.0442116	0.434 ± 0.069	0.485 ± 0.059	-0.051 ± 0.056	-0.305535	2.20X10-03	0.219628
LPP	4026	cg25853622	0.356 ± 0.030	0.409 ± 0.037	-0.054 ± 0.042	-0.328695	1.95X10-04	0.0442116	0.361 ± 0.029	0.403 ± 0.036	-0.042 ± 0.038	-0.256698	1.12X10-03	0.213827
USP34	9736	cg02054108	0.582 ± 0.060	0.647 ± 0.048	-0.065 ± 0.056	-0.399009	1.95X10-04	0.0442116	0.587 ± 0.053	0.639 ± 0.043	-0.053 ± 0.052	-0.320069	1.14X10-03	0.213827
MTHFD1L	25902	cg07805500	0.287 ± 0.056	0.359 ± 0.049	-0.072 ± 0.065	-0.49105	1.95X10-04	0.0442116	0.294 ± 0.050	0.350 ± 0.048	-0.056 ± 0.058	-0.377528	8.46X10-04	0.212031
ASXL2	55252	cg02607972	0.402 ± 0.061	0.475 ± 0.060	-0.073 ± 0.064	-0.437716	1.95X10-04	0.0442116	0.410 ± 0.058	0.465 ± 0.058	-0.055 ± 0.060	-0.327006	1.86X10-03	0.216947
ARID1B	57492	cg17164954	0.298 ± 0.049	0.365 ± 0.045	-0.067 ± 0.058	-0.443995	1.96X10-04	0.0442116	0.302 ± 0.048	0.357 ± 0.041	-0.055 ± 0.054	-0.368715	6.26X10-04	0.212031
NA	NA	cg16437908	0.236 ± 0.032	0.287 ± 0.038	-0.052 ± 0.044	-0.387809	1.96X10-04	0.0442116	0.240 ± 0.034	0.281 ± 0.037	-0.041 ± 0.047	-0.308501	2.52X10-03	0.222535
EPB41	2035	cg23840027	0.459 ± 0.058	0.524 ± 0.052	-0.065 ± 0.055	-0.383181	1.97X10-04	0.0442116	0.466 ± 0.053	0.517 ± 0.050	-0.05 ± 0.0540	-0.293836	2.11X10-03	0.218772
NA	NA	cg02181036	0.333 ± 0.043	0.396 ± 0.048	-0.063 ± 0.053	-0.394118	1.97X10-04	0.0442116	0.340 ± 0.040	0.384 ± 0.046	-0.044 ± 0.048	-0.27878	2.08X10-03	0.21858
AFF3	3899	cg27315109	0.766 ± 0.036	0.706 ± 0.042	0.060 ± 0.054	0.450526	1.97X10-04	0.0442116	0.757 ± 0.038	0.715 ± 0.042	0.042 ± 0.059	0.314201	7.22X10-03	0.26587
GSTCD	79807	cg24493367	0.410 ± 0.049	0.484 ± 0.059	-0.074 ± 0.065	-0.435653	1.98X10-04	0.0442116	0.419 ± 0.038	0.471 ± 0.054	-0.052 ± 0.052	-0.303694	1.21X10-03	0.213851
NA	NA	cg19921651	0.624 ± 0.099	0.553 ± 0.092	0.071 ± 0.062	0.433805	1.98X10-04	0.0442116	0.618 ± 0.080	0.561 ± 0.091	0.057 ± 0.058	0.344882	1.15X10-03	0.213827
PGD	5226	cg06829969	0.490 ± 0.058	0.558 ± 0.060	-0.068 ± 0.058	-0.397209	1.98X10-04	0.0442116	0.494 ± 0.059	0.554 ± 0.057	-0.06 ± 0.0570	-0.351006	6.65X10-04	0.212031
NA	NA	cg13746813	0.568 ± 0.096	0.637 ± 0.100	-0.069 ± 0.061	-0.432326	1.99X10-04	0.0442116	0.572 ± 0.107	0.632 ± 0.103	-0.06 ± 0.0710	-0.36325	3.07X10-03	0.228724
NA	NA	cg06885823	0.403 ± 0.050	0.472 ± 0.044	-0.068 ± 0.058	-0.40623	1.99X10-04	0.0442116	0.410 ± 0.047	0.463 ± 0.042	-0.053 ± 0.056	-0.313071	1.69X10-03	0.215825
NA	NA	cg14138540	0.339 ± 0.032	0.389 ± 0.039	-0.05 ± 0.0380	-0.31403	1.99X10-04	0.0442116	0.343 ± 0.032	0.384 ± 0.036	-0.041 ± 0.040	-0.259362	1.46X10-03	0.215174
FNDC3B	64778	cg04319611	0.432 ± 0.054	0.504 ± 0.056	-0.072 ± 0.062	-0.423216	1.99X10-04	0.0442116	0.440 ± 0.046	0.494 ± 0.053	-0.054 ± 0.057	-0.312189	1.90X10-03	0.216947
IRX1	79192	cg10530883	0.108 ± 0.016	0.161 ± 0.049	-0.053 ± 0.051	-0.62517	1.99X10-04	0.0442116	0.112 ± 0.021	0.155 ± 0.044	-0.043 ± 0.043	-0.515822	3.63X10-04	0.212031
ITGB2	3689	cg04217515	0.495 ± 0.043	0.551 ± 0.038	-0.056 ± 0.044	-0.327525	1.99X10-04	0.0442116	0.505 ± 0.040	0.539 ± 0.032	-0.035 ± 0.037	-0.199873	5.20X10-03	0.250241
NA	NA	cg08493063	0.364 ± 0.038	0.421 ± 0.043	-0.058 ± 0.046	-0.350684	2.00X10-04	0.0442116	0.370 ± 0.037	0.415 ± 0.041	-0.045 ± 0.047	-0.27498	1.78X10-03	0.21606
NPFF	8620	cg08730245	0.510 ± 0.048	0.574 ± 0.050	-0.065 ± 0.054	-0.380139	2.00X10-04	0.0442116	0.516 ± 0.042	0.568 ± 0.048	-0.052 ± 0.051	-0.306903	1.11X10-03	0.213827
EMC1	23065	cg26227957	0.607 ± 0.036	0.659 ± 0.035	-0.052 ± 0.040	-0.324109	2.00X10-04	0.0442116	0.612 ± 0.032	0.654 ± 0.032	-0.043 ± 0.038	-0.26652	9.04X10-04	0.212031
FAM18A	780776	cg26434370	0.423 ± 0.047	0.490 ± 0.046	-0.067 ± 0.057	-0.395107	2.00X10-04	0.0442116	0.428 ± 0.045	0.481 ± 0.045	-0.053 ± 0.054	-0.308879	1.39X10-03	0.214172
IQCE	23288	cg17338816	0.255 ± 0.029	0.310 ± 0.040	-0.055 ± 0.048	-0.393841	2.01X10-04	0.0442116	0.259 ± 0.025	0.304 ± 0.038	-0.045 ± 0.046	-0.320651	1.12X10-03	0.213827
TNNI3K	51086	cg18854765	0.345 ± 0.048	0.421 ± 0.053	-0.075 ± 0.066	-0.464752	2.01X10-04	0.0442116	0.352 ± 0.047	0.413 ± 0.049	-0.061 ± 0.058	-0.377415	6.09X10-04	0.212031
UBASH3B	84959	cg03463948	0.432 ± 0.062	0.507 ± 0.053	-0.075 ± 0.066	-0.444359	2.01X10-04	0.0442116	0.439 ± 0.055	0.498 ± 0.054	-0.059 ± 0.063	-0.345729	1.47X10-03	0.215174
NA	NA	cg18655369	0.338 ± 0.041	0.393 ± 0.032	-0.055 ± 0.044	-0.34753	2.02X10-04	0.0442116	0.345 ± 0.037	0.384 ± 0.032	-0.039 ± 0.039	-0.244157	2.04X10-03	0.21858
LINC00592	283404	cg09802818	0.383 ± 0.056	0.451 ± 0.042	-0.068 ± 0.058	-0.40803	2.02X10-04	0.0442116	0.389 ± 0.056	0.442 ± 0.041	-0.053 ± 0.058	-0.323004	1.73X10-03	0.215971
CD247	919	cg23114435	0.596 ± 0.028	0.544 ± 0.026	0.053 ± 0.040	0.311963	2.02X10-04	0.0442116	0.590 ± 0.024	0.551 ± 0.025	0.040 ± 0.037	0.234365	1.73X10-03	0.215971
DENND3	22898	cg09859659	0.505 ± 0.047	0.579 ± 0.049	-0.074 ± 0.065	-0.435209	2.02X10-04	0.0442116	0.514 ± 0.039	0.567 ± 0.050	-0.053 ± 0.060	-0.313451	2.67X10-03	0.224972
SWAP70	23075	cg09976669	0.257 ± 0.034	0.307 ± 0.041	-0.051 ± 0.043	-0.364029	2.03X10-04	0.0442116	0.261 ± 0.032	0.302 ± 0.040	-0.041 ± 0.042	-0.295561	1.15X10-03	0.213827
NA	NA	cg12636435	0.397 ± 0.050	0.451 ± 0.054	-0.054 ± 0.042	-0.324302	2.04X10-04	0.0442116	0.397 ± 0.049	0.448 ± 0.051	-0.052 ± 0.043	-0.309422	3.37X10-04	0.212031
IL10	3586	cg14180511	0.340 ± 0.035	0.398 ± 0.039	-0.058 ± 0.048	-0.360355	2.05X10-04	0.0442116	0.348 ± 0.031	0.390 ± 0.037	-0.041 ± 0.049	-0.256923	4.33X10-03	0.241563
ATXN1	6310	cg24776142	0.349 ± 0.033	0.401 ± 0.030	-0.052 ± 0.039	-0.321185	2.05X10-04	0.0442116	0.354 ± 0.028	0.395 ± 0.030	-0.04 ± 0.0390	-0.25041	1.68X10-03	0.21543
LYN	4067	cg21301224	0.270 ± 0.040	0.327 ± 0.046	-0.056 ± 0.047	-0.391758	2.05X10-04	0.0442116	0.275 ± 0.038	0.322 ± 0.044	-0.046 ± 0.049	-0.318711	1.73X10-03	0.215971
NLRP3	114548	cg03466998	0.402 ± 0.050	0.472 ± 0.048	-0.07 ± 0.0610	-0.416598	2.05X10-04	0.0442116	0.411 ± 0.041	0.462 ± 0.046	-0.051 ± 0.056	-0.302009	2.09X10-03	0.21858
PSMB7	5695	cg13753351	0.395 ± 0.062	0.477 ± 0.068	-0.082 ± 0.075	-0.489188	2.05X10-04	0.0442116	0.404 ± 0.055	0.466 ± 0.072	-0.061 ± 0.073	-0.362911	2.71X10-03	0.224972
AMPD3	272	cg24435741	0.547 ± 0.049	0.609 ± 0.062	-0.062 ± 0.051	-0.3729	2.05X10-04	0.0442116	0.552 ± 0.046	0.601 ± 0.059	-0.049 ± 0.049	-0.298141	1.32X10-03	0.213851
NA	NA	cg04703221	0.362 ± 0.043	0.422 ± 0.045	-0.059 ± 0.049	-0.363417	2.05X10-04	0.0442116	0.367 ± 0.040	0.415 ± 0.048	-0.047 ± 0.048	-0.287971	1.39X10-03	0.214172
NA	NA	cg16101574	0.377 ± 0.229	0.430 ± 0.215	-0.053 ± 0.045	-0.374796	2.05X10-04	0.0442116	0.393 ± 0.242	0.394 ± 0.199	-0.001 ± 0.108	0.0224672	9.04X10-01	0.984868
CDK19	23097	cg26818197	0.218 ± 0.042	0.272 ± 0.049	-0.054 ± 0.046	-0.425797	2.06X10-04	0.0442116	0.225 ± 0.035	0.264 ± 0.048	-0.04 ± 0.0420	-0.304817	1.96X10-03	0.218047
CREG1	8804	cg13501279	0.150 ± 0.028	0.199 ± 0.041	-0.05 ± 0.0440	-0.494885	2.06X10-04	0.0442116	0.156 ± 0.023	0.191 ± 0.037	-0.036 ± 0.039	-0.346961	2.50X10-03	0.222167
TRIM35	23087	cg01008602	0.182 ± 0.030	0.248 ± 0.057	-0.066 ± 0.061	-0.553442	2.06X10-04	0.0442116	0.188 ± 0.037	0.236 ± 0.054	-0.049 ± 0.060	-0.415005	2.59X10-03	0.223545
HLA-DMB	3109	cg10123514	0.393 ± 0.062	0.466 ± 0.052	-0.073 ± 0.064	-0.440649	2.06X10-04	0.0442116	0.400 ± 0.057	0.457 ± 0.051	-0.057 ± 0.061	-0.339412	1.58X10-03	0.215388
TRIM39	56658	cg09020199	0.400 ± 0.038	0.458 ± 0.048	-0.058 ± 0.047	-0.345095	2.08X10-04	0.0442116	0.403 ± 0.036	0.456 ± 0.047	-0.053 ± 0.047	-0.313597	5.16X10-04	0.212031
PWWP2A	114825	cg26146888	0.631 ± 0.049	0.688 ± 0.056	-0.057 ± 0.048	-0.372207	2.08X10-04	0.0442116	0.640 ± 0.052	0.673 ± 0.054	-0.033 ± 0.037	-0.214408	5.35X10-03	0.251728
ZNF385B	151126	cg17100158	0.494 ± 0.050	0.556 ± 0.046	-0.061 ± 0.051	-0.357872	2.08X10-04	0.0442116	0.501 ± 0.050	0.551 ± 0.046	-0.05 ± 0.0550	-0.293261	2.23X10-03	0.219804
WIPF1	7456	cg15058645	0.331 ± 0.041	0.392 ± 0.048	-0.06 ± 0.0510	-0.379753	2.08X10-04	0.0442116	0.337 ± 0.040	0.384 ± 0.047	-0.047 ± 0.051	-0.296506	1.91X10-03	0.217079
ELMO1	9844	cg01119452	0.348 ± 0.041	0.405 ± 0.037	-0.058 ± 0.047	-0.358347	2.08X10-04	0.0442116	0.353 ± 0.039	0.399 ± 0.037	-0.046 ± 0.045	-0.28625	1.16X10-03	0.213827
NA	NA	cg06689816	0.229 ± 0.045	0.297 ± 0.056	-0.068 ± 0.062	-0.51427	2.09X10-04	0.0442116	0.236 ± 0.037	0.288 ± 0.054	-0.052 ± 0.065	-0.381261	3.88X10-03	0.237787
NA	NA	cg27044455	0.424 ± 0.034	0.478 ± 0.042	-0.054 ± 0.041	-0.313768	2.09X10-04	0.0442116	0.429 ± 0.035	0.470 ± 0.041	-0.042 ± 0.043	-0.243643	2.48X10-03	0.222167
RPTOR	57521	cg01432609	0.257 ± 0.038	0.325 ± 0.051	-0.068 ± 0.059	-0.475594	2.09X10-04	0.044225	0.265 ± 0.020	0.314 ± 0.053	-0.049 ± 0.050	-0.331526	1.72X10-03	0.215971
NA	NA	cg23594345	0.450 ± 0.080	0.499 ± 0.071	-0.05 ± 0.0360	-0.294018	2.10X10-04	0.044225	0.449 ± 0.072	0.502 ± 0.068	-0.054 ± 0.043	-0.315912	2.77X10-04	0.212031
VOPP1	81552	cg07006935	0.291 ± 0.038	0.358 ± 0.043	-0.067 ± 0.058	-0.445756	2.10X10-04	0.044225	0.298 ± 0.034	0.349 ± 0.040	-0.051 ± 0.054	-0.336634	1.63X10-03	0.215388
CLEC11A	6320	cg16651537	0.413 ± 0.050	0.474 ± 0.043	-0.062 ± 0.052	-0.365118	2.10X10-04	0.044225	0.423 ± 0.041	0.465 ± 0.042	-0.042 ± 0.046	-0.2481	2.94X10-03	0.227521
MAPK14	1432	cg16145324	0.508 ± 0.054	0.570 ± 0.050	-0.062 ± 0.051	-0.362338	2.10X10-04	0.0442588	0.511 ± 0.053	0.566 ± 0.047	-0.055 ± 0.051	-0.321136	7.32X10-04	0.212031
NA	NA	cg04051365	0.354 ± 0.039	0.420 ± 0.042	-0.065 ± 0.057	-0.401843	2.11X10-04	0.0442838	0.361 ± 0.035	0.412 ± 0.042	-0.051 ± 0.053	-0.310498	1.48X10-03	0.215174
NA	NA	cg26063904	0.409 ± 0.036	0.459 ± 0.034	-0.05 ± 0.0360	-0.296387	2.11X10-04	0.0443607	0.412 ± 0.033	0.452 ± 0.035	-0.04 ± 0.0370	-0.237743	1.54X10-03	0.215388
INTS6	26512	cg26776551	0.388 ± 0.037	0.441 ± 0.033	-0.053 ± 0.041	-0.316945	2.11X10-04	0.0443607	0.393 ± 0.033	0.434 ± 0.031	-0.041 ± 0.034	-0.24434	8.94X10-04	0.212031
NA	NA	cg03143046	0.340 ± 0.055	0.407 ± 0.048	-0.067 ± 0.057	-0.423909	2.12X10-04	0.044394	0.347 ± 0.046	0.399 ± 0.046	-0.051 ± 0.051	-0.319553	1.17X10-03	0.213838
ERC1	23085	cg21648069	0.482 ± 0.042	0.550 ± 0.058	-0.069 ± 0.060	-0.400598	2.13X10-04	0.044395	0.488 ± 0.043	0.541 ± 0.057	-0.053 ± 0.063	-0.310923	3.25X10-03	0.230635
CLRN2	645104	cg16760587	0.402 ± 0.028	0.461 ± 0.037	-0.059 ± 0.048	-0.347643	2.13X10-04	0.0443977	0.405 ± 0.029	0.456 ± 0.039	-0.052 ± 0.050	-0.304291	1.00X10-03	0.212031
TRIM39	56658	cg04425551	0.412 ± 0.035	0.465 ± 0.044	-0.053 ± 0.040	-0.309528	2.13X10-04	0.0443977	0.415 ± 0.034	0.461 ± 0.043	-0.045 ± 0.041	-0.265705	9.61X10-04	0.212031
C11orf75	56935	cg15412815	0.277 ± 0.049	0.338 ± 0.044	-0.06 ± 0.0520	-0.418154	2.13X10-04	0.0443977	0.283 ± 0.043	0.328 ± 0.048	-0.045 ± 0.046	-0.309574	1.38X10-03	0.213851
NA	NA	cg13471188	0.371 ± 0.049	0.432 ± 0.045	-0.06 ± 0.0500	-0.36802	2.14X10-04	0.0444112	0.378 ± 0.043	0.424 ± 0.045	-0.046 ± 0.047	-0.280864	1.64X10-03	0.215388
TRA2B	6434	cg11341144	0.569 ± 0.055	0.645 ± 0.045	-0.075 ± 0.068	-0.459718	2.14X10-04	0.0444363	0.582 ± 0.056	0.630 ± 0.046	-0.048 ± 0.079	-0.292009	2.30X10-02	0.360609
NA	NA	cg24941342	0.363 ± 0.057	0.439 ± 0.063	-0.075 ± 0.067	-0.459961	2.14X10-04	0.0444363	0.369 ± 0.055	0.431 ± 0.061	-0.062 ± 0.068	-0.375334	1.57X10-03	0.215388
NA	NA	cg08542715	0.698 ± 0.025	0.648 ± 0.036	0.050 ± 0.040	0.326367	2.15X10-04	0.0444363	0.691 ± 0.025	0.658 ± 0.031	0.034 ± 0.036	0.220957	3.47X10-03	0.233353
CTAGE5	4253	cg13277939	0.356 ± 0.053	0.436 ± 0.057	-0.08 ± 0.0730	-0.486917	2.16X10-04	0.0445071	0.365 ± 0.051	0.424 ± 0.056	-0.06 ± 0.0650	-0.363529	1.40X10-03	0.214189
SERGEF	26297	cg15312943	0.411 ± 0.051	0.478 ± 0.049	-0.067 ± 0.057	-0.394843	2.16X10-04	0.0445361	0.418 ± 0.047	0.469 ± 0.050	-0.052 ± 0.053	-0.304231	1.44X10-03	0.215174
PTPN6	5777	cg24437859	0.753 ± 0.037	0.703 ± 0.034	0.050 ± 0.041	0.371842	2.18X10-04	0.0446948	0.747 ± 0.034	0.710 ± 0.033	0.036 ± 0.046	0.268911	6.16X10-03	0.257813
TRAF5	7188	cg10721755	0.375 ± 0.050	0.447 ± 0.056	-0.072 ± 0.063	-0.432869	2.18X10-04	0.0446948	0.382 ± 0.050	0.439 ± 0.053	-0.058 ± 0.061	-0.347353	1.26X10-03	0.213851
NA	NA	cg13424393	0.493 ± 0.065	0.568 ± 0.051	-0.075 ± 0.067	-0.439827	2.19X10-04	0.044709	0.500 ± 0.065	0.558 ± 0.048	-0.058 ± 0.063	-0.337821	1.67X10-03	0.215388
MAP3K14	9020	cg19601328	0.250 ± 0.044	0.305 ± 0.042	-0.055 ± 0.046	-0.401132	2.19X10-04	0.044709	0.256 ± 0.040	0.297 ± 0.041	-0.041 ± 0.047	-0.297796	2.85X10-03	0.226057
HIF3A	64344	cg16672562	0.530 ± 0.036	0.589 ± 0.050	-0.06 ± 0.0490	-0.353489	2.19X10-04	0.0447205	0.540 ± 0.036	0.582 ± 0.049	-0.042 ± 0.048	-0.249441	4.11X10-03	0.239627
THYN1	29087	cg13255542	0.431 ± 0.060	0.512 ± 0.063	-0.081 ± 0.074	-0.47826	2.20X10-04	0.0447205	0.440 ± 0.052	0.499 ± 0.061	-0.058 ± 0.069	-0.340631	2.99X10-03	0.22788
PEX5	5830	cg07052231	0.511 ± 0.069	0.573 ± 0.058	-0.062 ± 0.053	-0.365036	2.20X10-04	0.0447205	0.518 ± 0.062	0.566 ± 0.052	-0.048 ± 0.055	-0.280517	3.07X10-03	0.228724
NA	NA	cg26853368	0.778 ± 0.039	0.728 ± 0.038	0.051 ± 0.044	0.402537	2.20X10-04	0.0447205	0.773 ± 0.038	0.734 ± 0.035	0.039 ± 0.042	0.307985	1.78X10-03	0.215971
WIPI2	26100	cg20367388	0.312 ± 0.054	0.381 ± 0.046	-0.069 ± 0.062	-0.449116	2.22X10-04	0.044901	0.321 ± 0.047	0.370 ± 0.046	-0.049 ± 0.058	-0.319593	2.69X10-03	0.224972
DDAH2	23564	cg25953692	0.223 ± 0.048	0.276 ± 0.046	-0.053 ± 0.045	-0.426734	2.22X10-04	0.0449949	0.227 ± 0.042	0.269 ± 0.043	-0.041 ± 0.043	-0.326959	1.37X10-03	0.213851
NR1H3	10062	cg24909660	0.331 ± 0.035	0.382 ± 0.033	-0.05 ± 0.0390	-0.320488	2.23X10-04	0.0450078	0.337 ± 0.031	0.375 ± 0.032	-0.039 ± 0.035	-0.244612	1.36X10-03	0.213851
NA	NA	cg27584135	0.393 ± 0.061	0.460 ± 0.047	-0.067 ± 0.057	-0.403159	2.24X10-04	0.0450078	0.398 ± 0.055	0.451 ± 0.042	-0.053 ± 0.047	-0.321445	4.78X10-04	0.212031
AHDC1	27245	cg24442740	0.228 ± 0.050	0.280 ± 0.041	-0.052 ± 0.044	-0.416713	2.24X10-04	0.0450078	0.232 ± 0.056	0.277 ± 0.039	-0.045 ± 0.050	-0.368768	2.03X10-03	0.21858
NCKAP5L	57701	cg14405137	0.272 ± 0.036	0.327 ± 0.042	-0.054 ± 0.047	-0.375658	2.24X10-04	0.0450078	0.278 ± 0.032	0.320 ± 0.040	-0.042 ± 0.044	-0.289825	1.48X10-03	0.215174
IL19	29949	cg15392364	0.764 ± 0.043	0.698 ± 0.044	0.066 ± 0.062	0.497582	2.25X10-04	0.0450163	0.756 ± 0.036	0.708 ± 0.040	0.048 ± 0.054	0.357147	1.58X10-03	0.215388
NA	NA	cg16256243	0.384 ± 0.037	0.441 ± 0.044	-0.057 ± 0.046	-0.340033	2.25X10-04	0.0450163	0.389 ± 0.037	0.435 ± 0.041	-0.045 ± 0.047	-0.271135	2.01X10-03	0.21858
APP	351	cg14414154	0.417 ± 0.078	0.499 ± 0.060	-0.082 ± 0.074	-0.489938	2.25X10-04	0.0450163	0.424 ± 0.076	0.488 ± 0.063	-0.064 ± 0.071	-0.380238	1.74X10-03	0.215971
AP2M1	1173	cg17343451	0.679 ± 0.036	0.734 ± 0.036	-0.055 ± 0.048	-0.387519	2.26X10-04	0.0450163	0.685 ± 0.031	0.726 ± 0.033	-0.041 ± 0.043	-0.290018	1.73X10-03	0.215971
RANBP9	10048	cg08622666	0.794 ± 0.033	0.742 ± 0.033	0.052 ± 0.047	0.428144	2.26X10-04	0.0450163	0.790 ± 0.031	0.752 ± 0.033	0.038 ± 0.040	0.314692	1.04X10-03	0.212686
GP9	2815	cg03389538	0.355 ± 0.038	0.410 ± 0.034	-0.054 ± 0.044	-0.336031	2.27X10-04	0.0450163	0.362 ± 0.032	0.402 ± 0.031	-0.04 ± 0.0430	-0.247255	2.92X10-03	0.227408
UBAC1	10422	cg13594542	0.296 ± 0.036	0.346 ± 0.035	-0.05 ± 0.0400	-0.334453	2.27X10-04	0.0450163	0.298 ± 0.038	0.340 ± 0.032	-0.042 ± 0.042	-0.284731	1.39X10-03	0.214172
NA	NA	cg27591502	0.410 ± 0.060	0.480 ± 0.058	-0.07 ± 0.0610	-0.413736	2.28X10-04	0.0450809	0.416 ± 0.059	0.473 ± 0.056	-0.058 ± 0.061	-0.342356	1.39X10-03	0.214189
NA	NA	cg26565544	0.349 ± 0.030	0.399 ± 0.034	-0.05 ± 0.0380	-0.306644	2.28X10-04	0.0450809	0.353 ± 0.028	0.394 ± 0.031	-0.042 ± 0.035	-0.257437	7.57X10-04	0.212031
FAM107B	83641	cg23379806	0.265 ± 0.042	0.318 ± 0.038	-0.053 ± 0.045	-0.37518	2.29X10-04	0.0451357	0.270 ± 0.037	0.311 ± 0.038	-0.041 ± 0.043	-0.287399	1.74X10-03	0.215971
KIAA0146	23514	cg14547461	0.495 ± 0.048	0.568 ± 0.057	-0.073 ± 0.065	-0.426877	2.29X10-04	0.0451357	0.500 ± 0.050	0.559 ± 0.054	-0.059 ± 0.067	-0.345433	2.25X10-03	0.220288
NA	NA	cg05310486	0.524 ± 0.071	0.597 ± 0.042	-0.073 ± 0.065	-0.430454	2.29X10-04	0.0451357	0.533 ± 0.056	0.588 ± 0.040	-0.055 ± 0.054	-0.320623	1.03X10-03	0.212686
ARRB2	409	cg07971820	0.497 ± 0.076	0.561 ± 0.073	-0.064 ± 0.056	-0.38337	2.29X10-04	0.0451357	0.499 ± 0.081	0.558 ± 0.076	-0.059 ± 0.062	-0.350596	1.19X10-03	0.213851
STK40	83931	cg00913954	0.450 ± 0.044	0.516 ± 0.055	-0.065 ± 0.056	-0.379758	2.30X10-04	0.0451862	0.457 ± 0.040	0.506 ± 0.053	-0.049 ± 0.054	-0.285982	2.48X10-03	0.222029
PCMT1	5110	cg14417099	0.402 ± 0.064	0.479 ± 0.069	-0.076 ± 0.070	-0.455375	2.30X10-04	0.0451862	0.411 ± 0.063	0.467 ± 0.069	-0.056 ± 0.071	-0.330693	4.50X10-03	0.242941
NA	NA	cg10502324	0.558 ± 0.031	0.508 ± 0.030	0.050 ± 0.036	0.289268	2.31X10-04	0.0452276	0.551 ± 0.027	0.514 ± 0.030	0.037 ± 0.035	0.215375	2.34X10-03	0.220519
STAT1	6772	cg08946713	0.239 ± 0.037	0.292 ± 0.038	-0.053 ± 0.046	-0.397257	2.32X10-04	0.0452382	0.246 ± 0.027	0.282 ± 0.035	-0.036 ± 0.037	-0.263632	2.09X10-03	0.21858
ARHGEF10	9639	cg22062741	0.442 ± 0.052	0.509 ± 0.050	-0.068 ± 0.059	-0.396367	2.32X10-04	0.0452522	0.448 ± 0.045	0.500 ± 0.047	-0.051 ± 0.055	-0.300423	1.89X10-03	0.216947
FRYL	285527	cg22152446	0.471 ± 0.049	0.540 ± 0.057	-0.068 ± 0.060	-0.398566	2.33X10-04	0.0453151	0.480 ± 0.040	0.531 ± 0.054	-0.051 ± 0.060	-0.29605	3.62X10-03	0.23462
NA	NA	cg16097858	0.253 ± 0.040	0.307 ± 0.031	-0.053 ± 0.047	-0.392901	2.34X10-04	0.0454399	0.260 ± 0.032	0.301 ± 0.033	-0.041 ± 0.041	-0.297151	1.24X10-03	0.213851
SBNO2	22904	cg18004847	0.417 ± 0.039	0.468 ± 0.032	-0.051 ± 0.039	-0.300362	2.35X10-04	0.0454697	0.422 ± 0.037	0.461 ± 0.030	-0.039 ± 0.037	-0.22962	1.86X10-03	0.216947
LZTS2	84445	cg19499884	0.366 ± 0.036	0.428 ± 0.042	-0.062 ± 0.054	-0.378884	2.36X10-04	0.0454732	0.372 ± 0.034	0.421 ± 0.042	-0.049 ± 0.056	-0.294888	2.74X10-03	0.224972
SLC36A1	206358	cg01574364	0.682 ± 0.045	0.735 ± 0.031	-0.053 ± 0.045	-0.370504	2.36X10-04	0.0454732	0.683 ± 0.046	0.732 ± 0.028	-0.049 ± 0.049	-0.34111	8.60X10-04	0.212031
HOXB2	3212	cg22777724	0.411 ± 0.045	0.474 ± 0.042	-0.063 ± 0.054	-0.371711	2.36X10-04	0.0454732	0.416 ± 0.045	0.467 ± 0.038	-0.05 ± 0.0580	-0.296477	2.93X10-03	0.227408
BMPR1A	657	cg26381210	0.336 ± 0.052	0.401 ± 0.049	-0.065 ± 0.057	-0.410062	2.36X10-04	0.0454732	0.343 ± 0.050	0.392 ± 0.044	-0.05 ± 0.0540	-0.313118	1.78X10-03	0.215971
APBA2	321	cg08908089	0.653 ± 0.034	0.597 ± 0.030	0.057 ± 0.047	0.352033	2.38X10-04	0.0455373	0.646 ± 0.031	0.605 ± 0.030	0.041 ± 0.048	0.253837	4.37X10-03	0.242108
NA	NA	cg27247252	0.404 ± 0.068	0.477 ± 0.076	-0.074 ± 0.066	-0.436781	2.38X10-04	0.0455373	0.405 ± 0.069	0.472 ± 0.075	-0.067 ± 0.061	-0.40042	3.60X10-04	0.212031
ZNF689	115509	cg07000116	0.423 ± 0.050	0.492 ± 0.038	-0.069 ± 0.060	-0.403214	2.38X10-04	0.0455373	0.431 ± 0.046	0.482 ± 0.036	-0.051 ± 0.059	-0.29957	2.97X10-03	0.227567
LY9	4063	cg01367992	0.769 ± 0.049	0.709 ± 0.048	0.060 ± 0.053	0.461804	2.39X10-04	0.0455798	0.760 ± 0.044	0.719 ± 0.044	0.041 ± 0.049	0.308417	4.42X10-03	0.242427
TTLL4	9654	cg11123644	0.270 ± 0.047	0.333 ± 0.038	-0.063 ± 0.055	-0.442596	2.40X10-04	0.0455806	0.277 ± 0.045	0.325 ± 0.039	-0.048 ± 0.053	-0.333962	1.69X10-03	0.215658
EPHB3	2049	cg27214730	0.259 ± 0.046	0.311 ± 0.044	-0.052 ± 0.046	-0.379963	2.40X10-04	0.0455806	0.264 ± 0.038	0.305 ± 0.036	-0.041 ± 0.043	-0.294096	1.59X10-03	0.215388
PFKFB3	5209	cg26870438	0.604 ± 0.034	0.655 ± 0.035	-0.051 ± 0.041	-0.31962	2.41X10-04	0.0455806	0.608 ± 0.033	0.650 ± 0.034	-0.042 ± 0.041	-0.262077	1.59X10-03	0.215388
HDAC4	9759	cg17285931	0.594 ± 0.040	0.653 ± 0.055	-0.059 ± 0.051	-0.372573	2.41X10-04	0.0455806	0.600 ± 0.036	0.647 ± 0.054	-0.047 ± 0.053	-0.297028	2.52X10-03	0.222592
BANP	54971	cg06173520	0.515 ± 0.038	0.582 ± 0.048	-0.067 ± 0.058	-0.392644	2.42X10-04	0.0455806	0.521 ± 0.036	0.574 ± 0.049	-0.053 ± 0.054	-0.311556	1.40X10-03	0.214189
AARSD1	80755	cg22396850	0.333 ± 0.034	0.387 ± 0.036	-0.054 ± 0.044	-0.339231	2.43X10-04	0.0455806	0.339 ± 0.031	0.378 ± 0.034	-0.039 ± 0.042	-0.24741	2.64X10-03	0.224605
NOL8	55035	cg13862853	0.593 ± 0.061	0.670 ± 0.052	-0.078 ± 0.072	-0.487552	2.43X10-04	0.0455806	0.601 ± 0.058	0.660 ± 0.052	-0.059 ± 0.063	-0.369505	1.36X10-03	0.213851
NA	NA	cg07133930	0.282 ± 0.036	0.337 ± 0.039	-0.055 ± 0.047	-0.375747	2.43X10-04	0.0455806	0.288 ± 0.033	0.330 ± 0.037	-0.043 ± 0.047	-0.288585	2.35X10-03	0.220519
KPNA6	23633	cg20633875	0.370 ± 0.039	0.426 ± 0.045	-0.056 ± 0.046	-0.339691	2.43X10-04	0.0455806	0.377 ± 0.038	0.420 ± 0.046	-0.043 ± 0.048	-0.259868	2.98X10-03	0.227656
TBC1D16	125058	cg03837680	0.287 ± 0.035	0.337 ± 0.041	-0.05 ± 0.0410	-0.336932	2.43X10-04	0.0455806	0.292 ± 0.029	0.330 ± 0.039	-0.038 ± 0.041	-0.256055	2.51X10-03	0.222228
NA	NA	cg16312968	0.269 ± 0.051	0.332 ± 0.040	-0.063 ± 0.056	-0.447	2.43X10-04	0.0455806	0.277 ± 0.041	0.324 ± 0.040	-0.047 ± 0.048	-0.32662	1.33X10-03	0.213851
C17orf99	100141515	cg24766229	0.376 ± 0.024	0.431 ± 0.037	-0.055 ± 0.044	-0.326897	2.43X10-04	0.0455806	0.380 ± 0.023	0.426 ± 0.035	-0.046 ± 0.039	-0.278332	5.31X10-04	0.212031
FAM219B	57184	cg26488183	0.283 ± 0.043	0.342 ± 0.044	-0.058 ± 0.050	-0.397046	2.44X10-04	0.0456073	0.290 ± 0.040	0.335 ± 0.039	-0.045 ± 0.049	-0.306769	2.08X10-03	0.21858
NA	NA	cg16001689	0.293 ± 0.046	0.344 ± 0.038	-0.052 ± 0.043	-0.350841	2.45X10-04	0.0456997	0.300 ± 0.042	0.337 ± 0.038	-0.038 ± 0.039	-0.254787	2.27X10-03	0.220288
NLRP3	114548	cg21991396	0.411 ± 0.059	0.492 ± 0.066	-0.081 ± 0.075	-0.478362	2.45X10-04	0.0457321	0.418 ± 0.055	0.482 ± 0.061	-0.064 ± 0.069	-0.374536	1.37X10-03	0.213851
CNTRL	11064	cg21492378	0.428 ± 0.064	0.508 ± 0.063	-0.08 ± 0.0730	-0.471068	2.45X10-04	0.0457321	0.437 ± 0.059	0.497 ± 0.063	-0.06 ± 0.0760	-0.355534	3.90X10-03	0.238062
TXNRD1	7296	cg19722698	0.471 ± 0.042	0.522 ± 0.040	-0.051 ± 0.038	-0.294235	2.46X10-04	0.0457321	0.477 ± 0.041	0.516 ± 0.039	-0.039 ± 0.036	-0.223602	2.12X10-03	0.218825
NA	NA	cg17007896	0.352 ± 0.033	0.404 ± 0.035	-0.052 ± 0.042	-0.323423	2.46X10-04	0.0457321	0.357 ± 0.031	0.398 ± 0.034	-0.041 ± 0.041	-0.25401	1.80X10-03	0.216325
PNPLA1	285848	cg22027204	0.241 ± 0.042	0.292 ± 0.041	-0.05 ± 0.0430	-0.379229	2.46X10-04	0.0457321	0.246 ± 0.038	0.286 ± 0.040	-0.04 ± 0.0400	-0.302426	1.01X10-03	0.212031
CCNY	219771	cg17262810	0.439 ± 0.052	0.517 ± 0.056	-0.078 ± 0.071	-0.458167	2.46X10-04	0.0457321	0.448 ± 0.048	0.505 ± 0.058	-0.057 ± 0.066	-0.332198	2.60X10-03	0.223545
VPS28	51160	cg04943741	0.499 ± 0.036	0.557 ± 0.047	-0.058 ± 0.048	-0.339727	2.47X10-04	0.0457321	0.505 ± 0.030	0.549 ± 0.044	-0.043 ± 0.047	-0.253872	2.86X10-03	0.226129
NA	NA	cg07109453	0.674 ± 0.046	0.731 ± 0.028	-0.057 ± 0.049	-0.388663	2.47X10-04	0.0457321	0.680 ± 0.043	0.725 ± 0.030	-0.046 ± 0.048	-0.31407	1.74X10-03	0.215971
NA	NA	cg18949794	0.493 ± 0.037	0.548 ± 0.032	-0.055 ± 0.044	-0.32068	2.47X10-04	0.0457321	0.498 ± 0.028	0.540 ± 0.033	-0.042 ± 0.038	-0.244609	1.31X10-03	0.213851
MOB3A	126308	cg24938761	0.336 ± 0.047	0.392 ± 0.043	-0.056 ± 0.048	-0.355429	2.47X10-04	0.0457321	0.342 ± 0.045	0.386 ± 0.040	-0.044 ± 0.045	-0.278815	1.45X10-03	0.215174
C4BPA	722	cg26430305	0.581 ± 0.033	0.634 ± 0.037	-0.053 ± 0.042	-0.321623	2.48X10-04	0.0457321	0.582 ± 0.033	0.628 ± 0.038	-0.046 ± 0.041	-0.283527	6.18X10-04	0.212031
NA	NA	cg17342588	0.241 ± 0.048	0.306 ± 0.041	-0.064 ± 0.059	-0.483339	2.48X10-04	0.0457321	0.248 ± 0.048	0.299 ± 0.043	-0.051 ± 0.058	-0.382499	1.66X10-03	0.215388
NA	NA	cg14081270	0.238 ± 0.039	0.288 ± 0.040	-0.051 ± 0.044	-0.382483	2.48X10-04	0.0457368	0.243 ± 0.038	0.283 ± 0.037	-0.04 ± 0.0440	-0.301357	2.14X10-03	0.219257
CEBPE	1053	cg00554993	0.270 ± 0.045	0.343 ± 0.049	-0.072 ± 0.066	-0.498423	2.49X10-04	0.0457368	0.278 ± 0.041	0.331 ± 0.048	-0.053 ± 0.064	-0.365309	2.79X10-03	0.224972
TCAP	8557	cg12610859	0.596 ± 0.028	0.647 ± 0.028	-0.05 ± 0.0390	-0.311065	2.49X10-04	0.045737	0.602 ± 0.028	0.637 ± 0.031	-0.035 ± 0.037	-0.218687	3.92X10-03	0.238087
NA	NA	cg17756730	0.636 ± 0.033	0.577 ± 0.035	0.059 ± 0.050	0.358105	2.50X10-04	0.0457713	0.629 ± 0.032	0.586 ± 0.032	0.043 ± 0.050	0.26278	3.77X10-03	0.236671
SZRD1	26099	cg15553418	0.362 ± 0.046	0.432 ± 0.053	-0.069 ± 0.062	-0.421716	2.51X10-04	0.0457713	0.369 ± 0.041	0.424 ± 0.050	-0.055 ± 0.059	-0.331696	1.62X10-03	0.215388
NDRG1	10397	cg20100745	0.325 ± 0.055	0.388 ± 0.061	-0.063 ± 0.057	-0.402647	2.51X10-04	0.0457713	0.329 ± 0.048	0.381 ± 0.058	-0.052 ± 0.053	-0.331853	8.72X10-04	0.212031
C17orf85	55421	cg03400731	0.591 ± 0.040	0.641 ± 0.036	-0.051 ± 0.039	-0.310264	2.51X10-04	0.0457713	0.593 ± 0.044	0.638 ± 0.035	-0.045 ± 0.040	-0.275845	7.95X10-04	0.212031
NA	NA	cg09287328	0.472 ± 0.039	0.531 ± 0.042	-0.059 ± 0.049	-0.341699	2.51X10-04	0.0457713	0.478 ± 0.034	0.524 ± 0.040	-0.045 ± 0.049	-0.263233	2.75X10-03	0.224972
NA	NA	cg03624316	0.296 ± 0.041	0.353 ± 0.034	-0.057 ± 0.049	-0.38543	2.53X10-04	0.0458526	0.302 ± 0.039	0.345 ± 0.031	-0.043 ± 0.046	-0.287321	1.94X10-03	0.217287
TNFRSF21	27242	cg22774605	0.531 ± 0.043	0.592 ± 0.049	-0.061 ± 0.053	-0.363285	2.53X10-04	0.0458526	0.536 ± 0.045	0.586 ± 0.047	-0.05 ± 0.0520	-0.295607	1.73X10-03	0.215971
NA	NA	cg02381279	0.324 ± 0.039	0.383 ± 0.062	-0.059 ± 0.051	-0.371653	2.53X10-04	0.0458526	0.332 ± 0.028	0.372 ± 0.057	-0.041 ± 0.052	-0.250834	7.22X10-03	0.26587
NRIP1	8204	cg07543138	0.321 ± 0.061	0.394 ± 0.045	-0.073 ± 0.067	-0.473338	2.54X10-04	0.0459411	0.330 ± 0.055	0.381 ± 0.045	-0.051 ± 0.066	-0.330846	4.70X10-03	0.24631
DYRK4	8798	cg09581911	0.257 ± 0.092	0.309 ± 0.109	-0.051 ± 0.046	-0.374704	2.54X10-04	0.0459512	0.258 ± 0.085	0.304 ± 0.104	-0.046 ± 0.061	-0.324853	8.39X10-03	0.274301
LOC100133612	100133612	cg09275693	0.700 ± 0.059	0.630 ± 0.033	0.070 ± 0.065	0.470475	2.54X10-04	0.0459632	0.690 ± 0.061	0.642 ± 0.038	0.048 ± 0.065	0.324384	5.75X10-03	0.254318
RNF39	80352	cg13401893	0.181 ± 0.066	0.236 ± 0.063	-0.055 ± 0.054	-0.511282	2.55X10-04	0.0460928	0.185 ± 0.062	0.228 ± 0.068	-0.043 ± 0.051	-0.391477	2.48X10-03	0.222029
NA	NA	cg04914946	0.487 ± 0.033	0.548 ± 0.048	-0.061 ± 0.051	-0.353378	2.55X10-04	0.0460928	0.494 ± 0.035	0.539 ± 0.046	-0.045 ± 0.050	-0.264225	2.91X10-03	0.227408
NA	NA	cg04484126	0.402 ± 0.040	0.465 ± 0.045	-0.063 ± 0.054	-0.370875	2.56X10-04	0.0461625	0.409 ± 0.035	0.457 ± 0.043	-0.049 ± 0.047	-0.286596	1.11X10-03	0.213827
OSBPL10	114884	cg02570354	0.329 ± 0.044	0.387 ± 0.043	-0.057 ± 0.048	-0.365815	2.57X10-04	0.046245	0.336 ± 0.039	0.379 ± 0.042	-0.043 ± 0.047	-0.270081	2.81X10-03	0.225382
C7orf50	84310	cg23657099	0.263 ± 0.046	0.321 ± 0.048	-0.058 ± 0.053	-0.411549	2.58X10-04	0.0463006	0.267 ± 0.046	0.315 ± 0.046	-0.048 ± 0.051	-0.340596	1.01X10-03	0.212031
RGS6	9628	cg05111779	0.401 ± 0.055	0.479 ± 0.050	-0.078 ± 0.072	-0.462644	2.58X10-04	0.0463006	0.409 ± 0.051	0.468 ± 0.047	-0.059 ± 0.064	-0.350387	1.45X10-03	0.215174
NA	NA	cg05492071	0.473 ± 0.041	0.537 ± 0.039	-0.064 ± 0.055	-0.369934	2.58X10-04	0.0463161	0.483 ± 0.034	0.523 ± 0.036	-0.04 ± 0.0480	-0.231089	6.37X10-03	0.259468
NA	NA	cg25989526	0.302 ± 0.056	0.370 ± 0.048	-0.068 ± 0.061	-0.450815	2.59X10-04	0.0463483	0.311 ± 0.046	0.359 ± 0.049	-0.048 ± 0.057	-0.315314	3.46X10-03	0.233082
SLC25A30	253512	cg09451188	0.656 ± 0.047	0.706 ± 0.027	-0.05 ± 0.0410	-0.326508	2.59X10-04	0.0463746	0.663 ± 0.044	0.699 ± 0.028	-0.036 ± 0.041	-0.235522	5.35X10-03	0.251593
TMEM55A	55529	cg15428453	0.643 ± 0.038	0.694 ± 0.046	-0.051 ± 0.041	-0.336683	2.60X10-04	0.0464392	0.645 ± 0.040	0.692 ± 0.044	-0.046 ± 0.042	-0.305547	7.75X10-04	0.212031
NA	NA	cg00593607	0.359 ± 0.046	0.420 ± 0.054	-0.062 ± 0.054	-0.378697	2.61X10-04	0.0464709	0.365 ± 0.045	0.413 ± 0.052	-0.049 ± 0.056	-0.298336	2.91X10-03	0.227349
SUMO1P1	391257	cg11597277	0.644 ± 0.041	0.711 ± 0.053	-0.067 ± 0.061	-0.459775	2.62X10-04	0.0464709	0.649 ± 0.032	0.704 ± 0.055	-0.055 ± 0.055	-0.381975	8.53X10-04	0.212031
MTIF2	4528	cg03820688	0.543 ± 0.041	0.612 ± 0.054	-0.069 ± 0.061	-0.415024	2.62X10-04	0.0464709	0.548 ± 0.040	0.606 ± 0.054	-0.058 ± 0.059	-0.351436	1.09X10-03	0.213827
ZNFX1	57169	cg06122230	0.514 ± 0.056	0.592 ± 0.056	-0.078 ± 0.072	-0.460634	2.63X10-04	0.0464709	0.521 ± 0.050	0.580 ± 0.051	-0.059 ± 0.061	-0.348121	1.15X10-03	0.213827
HLA-DMB	3109	cg10453850	0.320 ± 0.039	0.372 ± 0.037	-0.052 ± 0.043	-0.335343	2.63X10-04	0.0464709	0.325 ± 0.037	0.365 ± 0.035	-0.04 ± 0.0410	-0.256902	2.15X10-03	0.219346
NA	NA	cg26818573	0.368 ± 0.036	0.423 ± 0.028	-0.054 ± 0.044	-0.330924	2.63X10-04	0.0464709	0.373 ± 0.033	0.416 ± 0.029	-0.043 ± 0.042	-0.261162	1.56X10-03	0.215388
GSG1	83445	cg20618695	0.213 ± 0.027	0.267 ± 0.039	-0.054 ± 0.048	-0.425475	2.64X10-04	0.046526	0.220 ± 0.024	0.258 ± 0.032	-0.037 ± 0.044	-0.292341	4.31X10-03	0.241482
TSPAN18	90139	cg23500396	0.670 ± 0.026	0.722 ± 0.036	-0.052 ± 0.044	-0.360113	2.65X10-04	0.046526	0.674 ± 0.025	0.717 ± 0.035	-0.043 ± 0.042	-0.299921	1.17X10-03	0.213827
ANKFY1	51479	cg02052762	0.425 ± 0.064	0.507 ± 0.053	-0.082 ± 0.076	-0.484473	2.65X10-04	0.046526	0.434 ± 0.058	0.496 ± 0.054	-0.062 ± 0.071	-0.36418	2.17X10-03	0.219364
TC2N	123036	cg08796342	0.634 ± 0.034	0.579 ± 0.034	0.055 ± 0.045	0.334917	2.65X10-04	0.046526	0.626 ± 0.029	0.588 ± 0.031	0.038 ± 0.038	0.231417	2.57X10-03	0.223341
ZNF423	23090	cg03466717	0.291 ± 0.038	0.350 ± 0.053	-0.059 ± 0.052	-0.392862	2.66X10-04	0.046526	0.297 ± 0.036	0.342 ± 0.049	-0.045 ± 0.051	-0.297233	3.25X10-03	0.230635
MAFG	4097	cg07824483	0.414 ± 0.040	0.472 ± 0.035	-0.058 ± 0.048	-0.3413	2.66X10-04	0.046526	0.419 ± 0.034	0.464 ± 0.036	-0.045 ± 0.043	-0.262157	1.48X10-03	0.215174
CDC25B	994	cg14165142	0.638 ± 0.032	0.585 ± 0.033	0.053 ± 0.043	0.322184	2.66X10-04	0.046526	0.632 ± 0.031	0.592 ± 0.031	0.041 ± 0.041	0.247473	2.14X10-03	0.219346
FGGY	55277	cg23670353	0.359 ± 0.056	0.437 ± 0.060	-0.078 ± 0.072	-0.477439	2.66X10-04	0.046526	0.367 ± 0.053	0.428 ± 0.062	-0.061 ± 0.073	-0.369437	2.96X10-03	0.227567
CCDC11	220136	cg20851317	0.507 ± 0.034	0.562 ± 0.038	-0.055 ± 0.045	-0.322833	2.67X10-04	0.0465289	0.511 ± 0.033	0.557 ± 0.038	-0.046 ± 0.049	-0.269037	2.37X10-03	0.220519
LTBP1	4052	cg14102437	0.355 ± 0.051	0.428 ± 0.067	-0.072 ± 0.065	-0.442475	2.67X10-04	0.0465289	0.362 ± 0.045	0.417 ± 0.065	-0.055 ± 0.062	-0.335257	2.25X10-03	0.220288
LOC284276	284276	cg16270399	0.351 ± 0.053	0.414 ± 0.043	-0.062 ± 0.054	-0.389474	2.67X10-04	0.0465289	0.357 ± 0.051	0.407 ± 0.044	-0.05 ± 0.0520	-0.312108	1.40X10-03	0.214189
UPP2	151531	cg07151747	0.602 ± 0.064	0.661 ± 0.061	-0.06 ± 0.0530	-0.378244	2.67X10-04	0.0465289	0.606 ± 0.059	0.656 ± 0.056	-0.05 ± 0.0510	-0.311586	1.29X10-03	0.213851
CD3E	916	cg06164961	0.833 ± 0.037	0.780 ± 0.039	0.053 ± 0.053	0.504978	2.68X10-04	0.0465289	0.826 ± 0.035	0.789 ± 0.038	0.037 ± 0.046	0.352989	2.37X10-03	0.220521
PILRA	29992	cg13650156	0.442 ± 0.046	0.499 ± 0.036	-0.057 ± 0.047	-0.331874	2.68X10-04	0.0465289	0.448 ± 0.045	0.492 ± 0.034	-0.044 ± 0.048	-0.257962	2.80X10-03	0.225278
FUT4	2526	cg13300301	0.287 ± 0.051	0.349 ± 0.046	-0.062 ± 0.055	-0.425933	2.68X10-04	0.0465289	0.293 ± 0.046	0.342 ± 0.045	-0.049 ± 0.052	-0.333749	1.49X10-03	0.215174
PYCR2	29920	cg00130693	0.598 ± 0.046	0.659 ± 0.041	-0.061 ± 0.053	-0.378772	2.69X10-04	0.0465289	0.606 ± 0.043	0.648 ± 0.038	-0.042 ± 0.048	-0.26163	3.87X10-03	0.237734
PLEKHB2	55041	cg11464160	0.339 ± 0.032	0.393 ± 0.039	-0.054 ± 0.045	-0.336683	2.69X10-04	0.0465378	0.345 ± 0.031	0.386 ± 0.039	-0.041 ± 0.043	-0.256584	2.31X10-03	0.220519
GPR97	222487	cg01932823	0.413 ± 0.035	0.468 ± 0.041	-0.054 ± 0.044	-0.319857	2.70X10-04	0.0465378	0.418 ± 0.030	0.463 ± 0.040	-0.045 ± 0.043	-0.262065	1.35X10-03	0.213851
NA	NA	cg11855615	0.322 ± 0.046	0.387 ± 0.054	-0.065 ± 0.059	-0.414291	2.70X10-04	0.0465378	0.328 ± 0.039	0.377 ± 0.053	-0.048 ± 0.060	-0.303861	4.73X10-03	0.2468
STK24	8428	cg07804470	0.343 ± 0.055	0.403 ± 0.051	-0.06 ± 0.0520	-0.381487	2.71X10-04	0.0465378	0.348 ± 0.052	0.397 ± 0.050	-0.049 ± 0.049	-0.310025	1.14X10-03	0.213827
NA	NA	cg05160234	0.676 ± 0.048	0.625 ± 0.032	0.052 ± 0.043	0.337509	2.71X10-04	0.0465378	0.669 ± 0.044	0.633 ± 0.031	0.036 ± 0.038	0.234359	3.05X10-03	0.228579
NA	NA	cg18065599	0.345 ± 0.039	0.404 ± 0.044	-0.059 ± 0.050	-0.365965	2.71X10-04	0.0465378	0.349 ± 0.040	0.397 ± 0.042	-0.048 ± 0.050	-0.29671	1.75X10-03	0.215971
TMCC1	23023	cg12196294	0.477 ± 0.063	0.546 ± 0.062	-0.069 ± 0.062	-0.406382	2.71X10-04	0.0465537	0.483 ± 0.060	0.539 ± 0.063	-0.056 ± 0.067	-0.328102	3.20X10-03	0.230535
NA	NA	cg14028598	0.528 ± 0.067	0.614 ± 0.070	-0.086 ± 0.081	-0.516111	2.71X10-04	0.0465985	0.535 ± 0.064	0.604 ± 0.071	-0.068 ± 0.079	-0.413343	2.09X10-03	0.21858
PRKD3	23683	cg09697978	0.518 ± 0.050	0.592 ± 0.056	-0.074 ± 0.068	-0.437413	2.71X10-04	0.0465985	0.525 ± 0.053	0.584 ± 0.059	-0.059 ± 0.076	-0.351333	4.55X10-03	0.243496
NA	NA	cg25174412	0.182 ± 0.035	0.232 ± 0.038	-0.05 ± 0.0440	-0.444999	2.72X10-04	0.0466018	0.188 ± 0.031	0.223 ± 0.038	-0.036 ± 0.046	-0.313411	6.13X10-03	0.257515
NA	NA	cg25509467	0.394 ± 0.030	0.444 ± 0.028	-0.05 ± 0.0390	-0.300486	2.72X10-04	0.0466018	0.398 ± 0.029	0.439 ± 0.028	-0.041 ± 0.038	-0.243615	1.48X10-03	0.215174
H2AFY	9555	cg16246489	0.288 ± 0.032	0.341 ± 0.039	-0.053 ± 0.046	-0.357153	2.73X10-04	0.0466018	0.293 ± 0.029	0.336 ± 0.038	-0.043 ± 0.038	-0.290673	6.15X10-04	0.212031
MCM2	4171	cg00211174	0.387 ± 0.056	0.462 ± 0.059	-0.074 ± 0.068	-0.445296	2.74X10-04	0.0466018	0.393 ± 0.057	0.456 ± 0.060	-0.063 ± 0.066	-0.378191	1.04X10-03	0.21284
NA	NA	cg16226866	0.497 ± 0.058	0.574 ± 0.055	-0.077 ± 0.072	-0.453954	2.74X10-04	0.0466018	0.506 ± 0.050	0.562 ± 0.055	-0.055 ± 0.064	-0.325027	2.68X10-03	0.224972
TBC1D8	11138	cg23907051	0.552 ± 0.074	0.620 ± 0.055	-0.068 ± 0.061	-0.404884	2.74X10-04	0.0466018	0.562 ± 0.070	0.611 ± 0.059	-0.048 ± 0.059	-0.290879	4.29X10-03	0.241212
DDX56	54606	cg13810644	0.572 ± 0.032	0.622 ± 0.038	-0.051 ± 0.040	-0.306371	2.76X10-04	0.0466082	0.575 ± 0.034	0.616 ± 0.036	-0.041 ± 0.046	-0.247599	3.61X10-03	0.234553
KIAA1549L	25758	cg08939373	0.471 ± 0.059	0.541 ± 0.059	-0.07 ± 0.0640	-0.412478	2.76X10-04	0.0466082	0.478 ± 0.057	0.532 ± 0.060	-0.054 ± 0.062	-0.315405	2.82X10-03	0.225382
LIPN	643418	cg25907743	0.245 ± 0.050	0.307 ± 0.035	-0.062 ± 0.056	-0.469949	2.77X10-04	0.0466082	0.252 ± 0.046	0.297 ± 0.035	-0.045 ± 0.051	-0.337731	1.89X10-03	0.216947
DOK3	79930	cg07608052	0.387 ± 0.032	0.441 ± 0.039	-0.053 ± 0.043	-0.319033	2.77X10-04	0.0466082	0.392 ± 0.029	0.436 ± 0.036	-0.044 ± 0.044	-0.261228	1.88X10-03	0.216947
RIN2	54453	cg12201988	0.527 ± 0.051	0.579 ± 0.041	-0.052 ± 0.041	-0.305617	2.77X10-04	0.0466082	0.532 ± 0.050	0.576 ± 0.038	-0.044 ± 0.046	-0.257968	2.38X10-03	0.220623
HIPK2	28996	cg18554789	0.301 ± 0.046	0.364 ± 0.055	-0.062 ± 0.055	-0.408655	2.78X10-04	0.0466082	0.307 ± 0.044	0.355 ± 0.053	-0.048 ± 0.052	-0.310673	1.96X10-03	0.217991
NFE2L2	4780	cg17178175	0.591 ± 0.042	0.642 ± 0.048	-0.052 ± 0.042	-0.319041	2.78X10-04	0.0466082	0.598 ± 0.034	0.631 ± 0.047	-0.033 ± 0.036	-0.20465	5.71X10-03	0.254043
EXOC4	60412	cg10679182	0.470 ± 0.065	0.552 ± 0.058	-0.082 ± 0.076	-0.478961	2.78X10-04	0.0466082	0.479 ± 0.060	0.541 ± 0.056	-0.063 ± 0.073	-0.365667	2.46X10-03	0.221753
FCGRT	2217	cg09293816	0.374 ± 0.034	0.425 ± 0.037	-0.051 ± 0.041	-0.310982	2.78X10-04	0.0466082	0.379 ± 0.032	0.418 ± 0.035	-0.04 ± 0.0370	-0.240678	1.50X10-03	0.215174
NA	NA	cg17451941	0.360 ± 0.051	0.421 ± 0.045	-0.061 ± 0.053	-0.376658	2.79X10-04	0.0466082	0.366 ± 0.046	0.413 ± 0.044	-0.047 ± 0.046	-0.290398	1.03X10-03	0.212461
NA	NA	cg01879591	0.413 ± 0.034	0.469 ± 0.026	-0.055 ± 0.045	-0.325716	2.79X10-04	0.0466288	0.419 ± 0.036	0.460 ± 0.028	-0.041 ± 0.043	-0.241075	2.88X10-03	0.226861
AMBRA1	55626	cg19259111	0.606 ± 0.051	0.678 ± 0.065	-0.072 ± 0.066	-0.466452	2.80X10-04	0.0466862	0.610 ± 0.046	0.672 ± 0.059	-0.062 ± 0.066	-0.403998	1.16X10-03	0.213827
NA	NA	cg24315421	0.143 ± 0.035	0.201 ± 0.040	-0.058 ± 0.056	-0.609102	2.80X10-04	0.0466862	0.150 ± 0.029	0.190 ± 0.039	-0.04 ± 0.0530	-0.408656	4.82X10-03	0.247538
NA	NA	cg12193327	0.585 ± 0.074	0.661 ± 0.063	-0.075 ± 0.071	-0.468739	2.81X10-04	0.0466862	0.585 ± 0.076	0.658 ± 0.063	-0.073 ± 0.070	-0.448905	4.56X10-04	0.212031
NA	NA	cg27430561	0.555 ± 0.032	0.611 ± 0.048	-0.057 ± 0.047	-0.342668	2.82X10-04	0.0466862	0.558 ± 0.030	0.606 ± 0.046	-0.048 ± 0.045	-0.288018	1.08X10-03	0.213827
TLE1	7088	cg14154784	0.642 ± 0.021	0.693 ± 0.042	-0.051 ± 0.043	-0.339575	2.82X10-04	0.0466862	0.645 ± 0.025	0.691 ± 0.043	-0.046 ± 0.047	-0.309344	1.20X10-03	0.213851
BCL2	596	cg08223235	0.258 ± 0.055	0.313 ± 0.046	-0.055 ± 0.048	-0.405357	2.83X10-04	0.0466862	0.264 ± 0.051	0.305 ± 0.042	-0.041 ± 0.044	-0.30196	1.82X10-03	0.21648
SLPI	6590	cg23889010	0.405 ± 0.053	0.467 ± 0.060	-0.062 ± 0.054	-0.367541	2.84X10-04	0.0466862	0.411 ± 0.045	0.460 ± 0.058	-0.049 ± 0.050	-0.288855	1.58X10-03	0.215388
ARVCF	421	cg01138652	0.263 ± 0.035	0.320 ± 0.043	-0.058 ± 0.051	-0.4057	2.84X10-04	0.0466904	0.271 ± 0.031	0.312 ± 0.041	-0.042 ± 0.054	-0.288343	6.65X10-03	0.261797
ARHGEF10	9639	cg19351604	0.398 ± 0.053	0.465 ± 0.048	-0.068 ± 0.061	-0.404048	2.84X10-04	0.0467177	0.405 ± 0.048	0.458 ± 0.049	-0.053 ± 0.056	-0.313105	1.63X10-03	0.215388
TCN1	6947	cg00187686	0.280 ± 0.043	0.336 ± 0.045	-0.057 ± 0.049	-0.387823	2.85X10-04	0.0467181	0.286 ± 0.040	0.328 ± 0.043	-0.042 ± 0.048	-0.284823	3.36X10-03	0.231811
KLF5	688	cg04339360	0.535 ± 0.054	0.603 ± 0.059	-0.069 ± 0.062	-0.411048	2.86X10-04	0.0467744	0.540 ± 0.050	0.594 ± 0.057	-0.054 ± 0.056	-0.324752	1.38X10-03	0.213851
FOXK1	221937	cg23587176	0.523 ± 0.046	0.583 ± 0.046	-0.06 ± 0.0520	-0.356631	2.87X10-04	0.0468646	0.528 ± 0.044	0.575 ± 0.044	-0.046 ± 0.051	-0.272469	2.75X10-03	0.224972
SPG20	23111	cg25179758	0.314 ± 0.055	0.391 ± 0.042	-0.077 ± 0.072	-0.498391	2.87X10-04	0.0468646	0.321 ± 0.054	0.381 ± 0.043	-0.059 ± 0.070	-0.385496	2.08X10-03	0.21858
AMPD3	272	cg19132462	0.356 ± 0.043	0.415 ± 0.054	-0.059 ± 0.052	-0.363615	2.87X10-04	0.0468646	0.361 ± 0.043	0.408 ± 0.052	-0.047 ± 0.053	-0.287962	2.90X10-03	0.227048
BCAS3	54828	cg02275530	0.405 ± 0.031	0.457 ± 0.043	-0.052 ± 0.041	-0.307108	2.88X10-04	0.0468646	0.410 ± 0.031	0.452 ± 0.042	-0.042 ± 0.043	-0.246773	2.30X10-03	0.220519
ADIPOR2	79602	cg01924292	0.464 ± 0.063	0.541 ± 0.058	-0.077 ± 0.071	-0.449674	2.88X10-04	0.0468712	0.472 ± 0.061	0.530 ± 0.058	-0.058 ± 0.062	-0.339424	1.53X10-03	0.215183
NA	NA	cg01327169	0.501 ± 0.055	0.572 ± 0.056	-0.071 ± 0.065	-0.42072	2.89X10-04	0.0469249	0.507 ± 0.048	0.564 ± 0.051	-0.057 ± 0.062	-0.335554	1.68X10-03	0.21543
ST3GAL4	6484	cg25723459	0.556 ± 0.045	0.610 ± 0.035	-0.053 ± 0.043	-0.317445	2.90X10-04	0.0469689	0.562 ± 0.041	0.603 ± 0.032	-0.041 ± 0.041	-0.243115	2.27X10-03	0.220288
NA	NA	cg19718359	0.693 ± 0.031	0.744 ± 0.033	-0.05 ± 0.0440	-0.363351	2.90X10-04	0.0470162	0.697 ± 0.028	0.735 ± 0.031	-0.038 ± 0.036	-0.272076	1.29X10-03	0.213851
ANKRD22	118932	cg24065504	0.320 ± 0.060	0.379 ± 0.049	-0.06 ± 0.0540	-0.38876	2.91X10-04	0.0470211	0.325 ± 0.058	0.370 ± 0.048	-0.045 ± 0.053	-0.293581	3.18X10-03	0.230312
FAM207A	85395	cg11327657	0.334 ± 0.052	0.408 ± 0.054	-0.074 ± 0.067	-0.464798	2.91X10-04	0.0470248	0.341 ± 0.046	0.397 ± 0.053	-0.056 ± 0.065	-0.349443	2.82X10-03	0.225382
NA	NA	cg02296171	0.490 ± 0.052	0.544 ± 0.039	-0.054 ± 0.044	-0.315205	2.92X10-04	0.0470906	0.497 ± 0.046	0.536 ± 0.036	-0.039 ± 0.044	-0.226466	5.15X10-03	0.25
HEXDC	284004	cg13984746	0.349 ± 0.045	0.408 ± 0.045	-0.059 ± 0.052	-0.368997	2.92X10-04	0.0470906	0.354 ± 0.036	0.403 ± 0.043	-0.049 ± 0.049	-0.300295	1.25X10-03	0.213851
CD38	952	cg20931972	0.450 ± 0.039	0.510 ± 0.052	-0.06 ± 0.0510	-0.348489	2.92X10-04	0.0470951	0.453 ± 0.038	0.507 ± 0.048	-0.053 ± 0.053	-0.311031	1.09X10-03	0.213827
HFE	3077	cg13015616	0.775 ± 0.035	0.719 ± 0.045	0.055 ± 0.052	0.42368	2.92X10-04	0.0470951	0.768 ± 0.029	0.730 ± 0.045	0.039 ± 0.049	0.292395	4.51X10-03	0.242941
NA	NA	cg09734761	0.466 ± 0.034	0.521 ± 0.037	-0.055 ± 0.045	-0.320941	2.93X10-04	0.0470952	0.470 ± 0.034	0.515 ± 0.036	-0.045 ± 0.044	-0.260699	1.62X10-03	0.215388
NA	NA	cg12449916	0.434 ± 0.042	0.492 ± 0.049	-0.057 ± 0.048	-0.33531	2.93X10-04	0.0470972	0.439 ± 0.035	0.486 ± 0.045	-0.047 ± 0.046	-0.27381	1.36X10-03	0.213851
IFT140	9742	cg09502619	0.254 ± 0.031	0.307 ± 0.031	-0.053 ± 0.047	-0.383788	2.94X10-04	0.0471595	0.257 ± 0.034	0.302 ± 0.028	-0.044 ± 0.045	-0.323683	1.15X10-03	0.213827
NA	NA	cg10378083	0.395 ± 0.061	0.464 ± 0.055	-0.069 ± 0.062	-0.413015	2.94X10-04	0.0471595	0.404 ± 0.056	0.455 ± 0.056	-0.051 ± 0.064	-0.30351	5.09X10-03	0.249417
ARSB	411	cg07379703	0.487 ± 0.056	0.558 ± 0.055	-0.071 ± 0.064	-0.413478	2.95X10-04	0.0471595	0.490 ± 0.057	0.553 ± 0.055	-0.063 ± 0.063	-0.370078	7.63X10-04	0.212031
HOXB-AS3	404266	cg13994241	0.392 ± 0.034	0.445 ± 0.033	-0.052 ± 0.043	-0.311997	2.95X10-04	0.0471624	0.398 ± 0.023	0.437 ± 0.031	-0.039 ± 0.032	-0.230209	9.84X10-04	0.212031
C1orf228	339541	cg13051977	0.368 ± 0.060	0.452 ± 0.055	-0.084 ± 0.081	-0.509947	2.96X10-04	0.0471624	0.375 ± 0.056	0.443 ± 0.053	-0.068 ± 0.077	-0.411673	1.53X10-03	0.215183
PLCG2	5336	cg26518727	0.267 ± 0.049	0.331 ± 0.060	-0.064 ± 0.058	-0.447802	2.96X10-04	0.0471624	0.275 ± 0.043	0.320 ± 0.057	-0.045 ± 0.056	-0.309437	4.57X10-03	0.243925
NA	NA	cg16152753	0.364 ± 0.035	0.418 ± 0.044	-0.054 ± 0.045	-0.328536	2.97X10-04	0.0471624	0.368 ± 0.035	0.411 ± 0.041	-0.043 ± 0.044	-0.261003	2.18X10-03	0.219628
SPI1	6688	cg15945333	0.327 ± 0.049	0.400 ± 0.049	-0.073 ± 0.069	-0.463499	2.97X10-04	0.0471624	0.335 ± 0.039	0.389 ± 0.050	-0.054 ± 0.063	-0.339284	2.35X10-03	0.220519
WAC	51322	cg02392124	0.525 ± 0.048	0.593 ± 0.045	-0.068 ± 0.062	-0.400475	2.97X10-04	0.0471624	0.535 ± 0.039	0.585 ± 0.048	-0.05 ± 0.0520	-0.293825	1.73X10-03	0.215971
NA	NA	cg02705958	0.412 ± 0.060	0.484 ± 0.042	-0.073 ± 0.067	-0.431857	2.98X10-04	0.0471624	0.419 ± 0.053	0.475 ± 0.039	-0.055 ± 0.059	-0.326743	1.60X10-03	0.215388
NA	NA	cg19726711	0.779 ± 0.045	0.718 ± 0.053	0.061 ± 0.054	0.468694	2.98X10-04	0.0471624	0.773 ± 0.036	0.728 ± 0.049	0.045 ± 0.053	0.342109	3.82X10-03	0.237079
CASP6	839	cg17714799	0.320 ± 0.037	0.373 ± 0.048	-0.053 ± 0.044	-0.340564	2.98X10-04	0.0471624	0.326 ± 0.030	0.365 ± 0.045	-0.039 ± 0.046	-0.249038	5.33X10-03	0.251572
ARHGAP26	23092	cg02346737	0.620 ± 0.047	0.678 ± 0.052	-0.058 ± 0.051	-0.374691	2.99X10-04	0.0471624	0.628 ± 0.042	0.668 ± 0.053	-0.04 ± 0.0520	-0.261878	6.95X10-03	0.264481
NA	NA	cg23599224	0.582 ± 0.050	0.650 ± 0.047	-0.068 ± 0.062	-0.419858	2.99X10-04	0.0471624	0.589 ± 0.052	0.642 ± 0.049	-0.053 ± 0.058	-0.325864	2.17X10-03	0.219346
NA	NA	cg04088945	0.464 ± 0.049	0.530 ± 0.043	-0.067 ± 0.060	-0.388371	3.00X10-04	0.0471624	0.469 ± 0.045	0.524 ± 0.044	-0.056 ± 0.058	-0.323625	1.50X10-03	0.215174
IKZF4	64375	cg24414325	0.367 ± 0.054	0.430 ± 0.047	-0.063 ± 0.056	-0.384458	3.00X10-04	0.0471624	0.375 ± 0.048	0.420 ± 0.045	-0.045 ± 0.054	-0.273876	4.35X10-03	0.241674
RASA3	22821	cg23281529	0.437 ± 0.058	0.506 ± 0.047	-0.069 ± 0.062	-0.403057	3.00X10-04	0.0471624	0.447 ± 0.043	0.497 ± 0.044	-0.05 ± 0.0610	-0.290047	4.38X10-03	0.242108
VRK2	7444	cg07227049	0.509 ± 0.065	0.580 ± 0.061	-0.071 ± 0.066	-0.421477	3.01X10-04	0.0471624	0.515 ± 0.062	0.571 ± 0.060	-0.056 ± 0.064	-0.329866	2.46X10-03	0.221753
NA	NA	cg24156261	0.670 ± 0.040	0.721 ± 0.038	-0.051 ± 0.043	-0.348644	3.01X10-04	0.0471624	0.673 ± 0.038	0.715 ± 0.038	-0.042 ± 0.040	-0.286234	1.18X10-03	0.213851
NA	NA	cg11690884	0.268 ± 0.036	0.319 ± 0.038	-0.051 ± 0.044	-0.359562	3.01X10-04	0.0471624	0.274 ± 0.031	0.312 ± 0.037	-0.038 ± 0.039	-0.264399	1.93X10-03	0.217205
C20orf112	140688	cg24484138	0.323 ± 0.048	0.387 ± 0.054	-0.064 ± 0.057	-0.405414	3.01X10-04	0.0471624	0.332 ± 0.042	0.377 ± 0.048	-0.045 ± 0.056	-0.287364	4.78X10-03	0.247292
JAK3	3718	cg18145683	0.440 ± 0.040	0.492 ± 0.046	-0.052 ± 0.041	-0.30289	3.02X10-04	0.0471624	0.446 ± 0.034	0.484 ± 0.046	-0.038 ± 0.042	-0.220726	4.48X10-03	0.242692
NA	NA	cg13633625	0.458 ± 0.059	0.538 ± 0.066	-0.08 ± 0.0750	-0.468211	3.02X10-04	0.0471624	0.463 ± 0.060	0.530 ± 0.063	-0.067 ± 0.074	-0.392109	1.54X10-03	0.215388
APBB2	323	cg07291349	0.467 ± 0.061	0.540 ± 0.049	-0.073 ± 0.067	-0.426027	3.03X10-04	0.0471624	0.478 ± 0.054	0.524 ± 0.046	-0.046 ± 0.048	-0.270592	2.04X10-03	0.21858
SLC44A2	57153	cg26847100	0.330 ± 0.055	0.398 ± 0.047	-0.068 ± 0.063	-0.435256	3.03X10-04	0.0471624	0.338 ± 0.049	0.386 ± 0.048	-0.048 ± 0.055	-0.302511	2.55X10-03	0.22328
NR4A2	4929	cg03339537	0.341 ± 0.039	0.392 ± 0.031	-0.051 ± 0.042	-0.32434	3.03X10-04	0.0471624	0.347 ± 0.033	0.384 ± 0.029	-0.037 ± 0.040	-0.232824	3.81X10-03	0.237079
NA	NA	cg01426713	0.416 ± 0.056	0.478 ± 0.055	-0.063 ± 0.055	-0.371023	3.04X10-04	0.0471624	0.423 ± 0.052	0.469 ± 0.050	-0.046 ± 0.053	-0.272676	3.64X10-03	0.234996
PLAC8	51316	cg20613972	0.565 ± 0.065	0.643 ± 0.060	-0.078 ± 0.074	-0.478559	3.06X10-04	0.0471624	0.573 ± 0.063	0.631 ± 0.064	-0.057 ± 0.066	-0.353017	2.48X10-03	0.222064
ZNF516	9658	cg12019801	0.322 ± 0.051	0.382 ± 0.059	-0.06 ± 0.0510	-0.38222	3.06X10-04	0.0471624	0.329 ± 0.045	0.374 ± 0.057	-0.045 ± 0.052	-0.285193	4.02X10-03	0.238999
KIAA0319L	79932	cg22526531	0.483 ± 0.045	0.545 ± 0.050	-0.062 ± 0.055	-0.364481	3.06X10-04	0.0471624	0.488 ± 0.044	0.537 ± 0.050	-0.049 ± 0.052	-0.288517	1.95X10-03	0.217489
SUN5	140732	cg08642068	0.672 ± 0.148	0.736 ± 0.134	-0.064 ± 0.067	-0.472228	3.06X10-04	0.0471624	0.665 ± 0.136	0.739 ± 0.126	-0.073 ± 0.091	-0.569107	3.08X10-03	0.228804
COL18A1	80781	cg14356919	0.713 ± 0.061	0.660 ± 0.057	0.054 ± 0.046	0.369163	3.07X10-04	0.0471624	0.706 ± 0.056	0.668 ± 0.054	0.038 ± 0.034	0.257567	1.18X10-03	0.213851
CD300LB	124599	cg07834069	0.373 ± 0.052	0.432 ± 0.036	-0.059 ± 0.051	-0.360149	3.07X10-04	0.0471624	0.379 ± 0.048	0.424 ± 0.037	-0.045 ± 0.046	-0.276795	1.67X10-03	0.215388
PRKCA	5578	cg16808922	0.371 ± 0.065	0.442 ± 0.054	-0.071 ± 0.066	-0.435033	3.08X10-04	0.0471624	0.380 ± 0.051	0.431 ± 0.052	-0.051 ± 0.062	-0.309412	3.87X10-03	0.237662
ENC1	8507	cg18892446	0.578 ± 0.057	0.634 ± 0.057	-0.056 ± 0.048	-0.343826	3.08X10-04	0.0471624	0.581 ± 0.055	0.629 ± 0.056	-0.048 ± 0.047	-0.29739	1.14X10-03	0.213827
COL25A1	84570	cg08760493	0.367 ± 0.037	0.427 ± 0.044	-0.059 ± 0.051	-0.359795	3.08X10-04	0.0471624	0.372 ± 0.037	0.421 ± 0.045	-0.049 ± 0.054	-0.297242	2.27X10-03	0.220366
CD244	51744	cg11939496	0.481 ± 0.056	0.550 ± 0.051	-0.068 ± 0.062	-0.400322	3.09X10-04	0.0471624	0.491 ± 0.051	0.538 ± 0.050	-0.047 ± 0.056	-0.272494	4.58X10-03	0.243983
NA	NA	cg06422467	0.351 ± 0.042	0.407 ± 0.037	-0.056 ± 0.049	-0.350377	3.09X10-04	0.0471624	0.357 ± 0.043	0.401 ± 0.035	-0.044 ± 0.050	-0.275043	2.95X10-03	0.227567
NCOR2	9612	cg00765705	0.347 ± 0.032	0.401 ± 0.047	-0.054 ± 0.045	-0.333714	3.09X10-04	0.0471624	0.352 ± 0.028	0.393 ± 0.045	-0.041 ± 0.048	-0.253066	4.67X10-03	0.245891
SLC2A5	6518	cg13869484	0.671 ± 0.037	0.621 ± 0.046	0.050 ± 0.040	0.315995	3.09X10-04	0.0471624	0.666 ± 0.032	0.626 ± 0.041	0.040 ± 0.042	0.249783	3.15X10-03	0.230019
KIAA0247	9766	cg02175033	0.360 ± 0.047	0.431 ± 0.060	-0.071 ± 0.066	-0.432478	3.10X10-04	0.0471624	0.365 ± 0.048	0.423 ± 0.060	-0.059 ± 0.066	-0.356308	1.81X10-03	0.216325
NA	NA	cg11596902	0.420 ± 0.046	0.482 ± 0.050	-0.061 ± 0.053	-0.360222	3.10X10-04	0.0471624	0.424 ± 0.047	0.475 ± 0.054	-0.051 ± 0.049	-0.297907	9.99X10-04	0.212031
IL12RB2	3595	cg14849855	0.727 ± 0.037	0.665 ± 0.036	0.062 ± 0.059	0.43039	3.11X10-04	0.0471624	0.720 ± 0.036	0.674 ± 0.034	0.046 ± 0.056	0.314356	3.51X10-03	0.234187
TRIM38	10475	cg17313269	0.457 ± 0.077	0.556 ± 0.058	-0.099 ± 0.097	-0.58054	3.12X10-04	0.0471624	0.466 ± 0.071	0.543 ± 0.059	-0.077 ± 0.094	-0.450073	2.85X10-03	0.226006
INPP5D	3635	cg22666015	0.347 ± 0.066	0.425 ± 0.076	-0.078 ± 0.071	-0.484139	3.12X10-04	0.0471624	0.356 ± 0.063	0.413 ± 0.075	-0.057 ± 0.074	-0.350266	5.85X10-03	0.255083
NA	NA	cg15173780	0.701 ± 0.039	0.647 ± 0.032	0.054 ± 0.047	0.361937	3.12X10-04	0.0471624	0.693 ± 0.032	0.656 ± 0.032	0.038 ± 0.042	0.250767	2.96X10-03	0.227567
ETV6	2120	cg00610577	0.245 ± 0.042	0.297 ± 0.049	-0.053 ± 0.047	-0.387612	3.13X10-04	0.0471624	0.250 ± 0.036	0.289 ± 0.048	-0.039 ± 0.048	-0.28357	4.70X10-03	0.24631
FCER1G	2207	cg26394055	0.231 ± 0.048	0.292 ± 0.047	-0.061 ± 0.056	-0.472097	3.13X10-04	0.0471624	0.239 ± 0.042	0.280 ± 0.044	-0.041 ± 0.055	-0.316928	6.54X10-03	0.260888
NA	NA	cg03722295	0.679 ± 0.043	0.619 ± 0.040	0.060 ± 0.053	0.387302	3.13X10-04	0.0471624	0.673 ± 0.046	0.625 ± 0.041	0.048 ± 0.054	0.309267	2.68X10-03	0.224972
TAGLN3	29114	cg20941855	0.450 ± 0.045	0.508 ± 0.036	-0.057 ± 0.048	-0.334262	3.13X10-04	0.0471624	0.456 ± 0.042	0.501 ± 0.030	-0.045 ± 0.045	-0.260346	1.86X10-03	0.216947
RAD51D	5892	cg08154963	0.414 ± 0.039	0.472 ± 0.049	-0.058 ± 0.049	-0.338969	3.13X10-04	0.0471624	0.418 ± 0.039	0.467 ± 0.049	-0.048 ± 0.050	-0.284647	1.65X10-03	0.215388
GRK5	2869	cg15580458	0.380 ± 0.045	0.438 ± 0.048	-0.058 ± 0.049	-0.347493	3.14X10-04	0.0471624	0.386 ± 0.041	0.429 ± 0.046	-0.044 ± 0.045	-0.262562	1.98X10-03	0.218479
NA	NA	cg07231045	0.367 ± 0.047	0.428 ± 0.040	-0.061 ± 0.054	-0.372109	3.14X10-04	0.0471624	0.373 ± 0.043	0.421 ± 0.040	-0.048 ± 0.047	-0.291315	1.19X10-03	0.213851
AHCYL1	10768	cg19595244	0.427 ± 0.037	0.492 ± 0.042	-0.064 ± 0.057	-0.374902	3.14X10-04	0.0471624	0.432 ± 0.039	0.484 ± 0.039	-0.052 ± 0.056	-0.305962	1.78X10-03	0.216008
ENDOU	8909	cg09169413	0.398 ± 0.041	0.461 ± 0.039	-0.063 ± 0.056	-0.374312	3.15X10-04	0.0471624	0.407 ± 0.038	0.453 ± 0.036	-0.046 ± 0.050	-0.271334	2.56X10-03	0.223341
HHLA2	11148	cg14703454	0.463 ± 0.107	0.553 ± 0.096	-0.089 ± 0.087	-0.536316	3.15X10-04	0.0471624	0.473 ± 0.095	0.545 ± 0.094	-0.072 ± 0.081	-0.428323	1.60X10-03	0.215388
NA	NA	cg02768785	0.270 ± 0.038	0.322 ± 0.044	-0.052 ± 0.046	-0.3622	3.15X10-04	0.0471624	0.275 ± 0.037	0.315 ± 0.042	-0.041 ± 0.044	-0.282381	1.80X10-03	0.216325
MSI2	124540	cg22233512	0.438 ± 0.049	0.503 ± 0.047	-0.065 ± 0.058	-0.380455	3.16X10-04	0.0471624	0.444 ± 0.044	0.493 ± 0.045	-0.049 ± 0.059	-0.283969	4.42X10-03	0.242401
BANP	54971	cg02145701	0.403 ± 0.042	0.461 ± 0.047	-0.058 ± 0.049	-0.340464	3.17X10-04	0.0471624	0.409 ± 0.037	0.452 ± 0.044	-0.043 ± 0.043	-0.255094	2.04X10-03	0.21858
ATN1	1822	cg00476608	0.648 ± 0.040	0.701 ± 0.040	-0.053 ± 0.046	-0.351574	3.17X10-04	0.0471624	0.653 ± 0.031	0.692 ± 0.039	-0.039 ± 0.035	-0.256921	1.20X10-03	0.213851
PLEC	5339	cg02110858	0.527 ± 0.053	0.577 ± 0.025	-0.05 ± 0.0390	-0.293245	3.17X10-04	0.0471624	0.536 ± 0.043	0.567 ± 0.026	-0.031 ± 0.031	-0.182918	5.03X10-03	0.248986
METTL9	51108	cg01574390	0.347 ± 0.042	0.399 ± 0.045	-0.052 ± 0.042	-0.322164	3.17X10-04	0.0471624	0.351 ± 0.040	0.392 ± 0.042	-0.041 ± 0.043	-0.253937	2.69X10-03	0.224972
C16orf70	80262	cg06352352	0.447 ± 0.041	0.496 ± 0.037	-0.05 ± 0.0380	-0.289502	3.17X10-04	0.0471624	0.451 ± 0.039	0.491 ± 0.037	-0.04 ± 0.0380	-0.233966	1.98X10-03	0.218516
ZSCAN30	100101467	cg05136804	0.305 ± 0.057	0.373 ± 0.058	-0.068 ± 0.062	-0.447163	3.17X10-04	0.0471624	0.309 ± 0.047	0.364 ± 0.055	-0.055 ± 0.057	-0.359609	1.26X10-03	0.213851
NA	NA	cg14893576	0.193 ± 0.043	0.247 ± 0.041	-0.055 ± 0.051	-0.478048	3.17X10-04	0.0471624	0.200 ± 0.040	0.237 ± 0.042	-0.037 ± 0.048	-0.319647	5.15X10-03	0.25
NA	NA	cg21702188	0.281 ± 0.044	0.333 ± 0.037	-0.052 ± 0.046	-0.364083	3.17X10-04	0.0471624	0.286 ± 0.043	0.328 ± 0.036	-0.042 ± 0.046	-0.294906	1.96X10-03	0.21771
IL1RL1	9173	cg11916609	0.466 ± 0.064	0.540 ± 0.053	-0.074 ± 0.069	-0.432736	3.20X10-04	0.0472367	0.473 ± 0.058	0.532 ± 0.056	-0.059 ± 0.068	-0.347134	2.39X10-03	0.220803
NA	NA	cg11948905	0.279 ± 0.049	0.339 ± 0.050	-0.06 ± 0.0550	-0.413393	3.20X10-04	0.0472367	0.287 ± 0.042	0.329 ± 0.049	-0.042 ± 0.052	-0.283128	4.89X10-03	0.24776
KCTD2	23510	cg26475911	0.375 ± 0.048	0.437 ± 0.044	-0.062 ± 0.056	-0.374236	3.20X10-04	0.0472367	0.381 ± 0.038	0.427 ± 0.040	-0.046 ± 0.048	-0.278358	1.70X10-03	0.215971
NA	NA	cg17340729	0.246 ± 0.038	0.295 ± 0.038	-0.05 ± 0.0440	-0.367115	3.21X10-04	0.0472433	0.254 ± 0.026	0.287 ± 0.036	-0.033 ± 0.038	-0.238143	4.98X10-03	0.24864
ZNF552	79818	cg11546251	0.597 ± 0.025	0.649 ± 0.042	-0.052 ± 0.044	-0.326713	3.21X10-04	0.0472433	0.601 ± 0.025	0.644 ± 0.035	-0.043 ± 0.044	-0.270074	1.68X10-03	0.21543
SLC5A10	125206	cg08516993	0.365 ± 0.059	0.438 ± 0.058	-0.072 ± 0.068	-0.441829	3.21X10-04	0.0472512	0.370 ± 0.052	0.430 ± 0.056	-0.059 ± 0.065	-0.360107	1.50X10-03	0.215174
CMIP	80790	cg06823060	0.517 ± 0.040	0.582 ± 0.047	-0.066 ± 0.059	-0.385788	3.21X10-04	0.0472512	0.522 ± 0.042	0.576 ± 0.045	-0.054 ± 0.057	-0.318436	1.61X10-03	0.215388
AIF1	199	cg04812347	0.205 ± 0.129	0.260 ± 0.118	-0.055 ± 0.049	-0.521532	3.22X10-04	0.0472538	0.205 ± 0.130	0.255 ± 0.115	-0.05 ± 0.0510	-0.497639	6.31X10-04	0.212031
NA	NA	cg13980609	0.336 ± 0.066	0.413 ± 0.058	-0.077 ± 0.074	-0.489155	3.23X10-04	0.047259	0.343 ± 0.058	0.404 ± 0.057	-0.061 ± 0.067	-0.386049	1.45X10-03	0.215174
ATG7	10533	cg12120750	0.345 ± 0.045	0.400 ± 0.037	-0.055 ± 0.047	-0.34389	3.23X10-04	0.047259	0.351 ± 0.035	0.392 ± 0.039	-0.041 ± 0.037	-0.25257	1.27X10-03	0.213851
TYROBP	7305	cg21495704	0.344 ± 0.049	0.394 ± 0.038	-0.05 ± 0.0410	-0.314809	3.23X10-04	0.0472726	0.349 ± 0.046	0.388 ± 0.039	-0.04 ± 0.0400	-0.250673	1.78X10-03	0.21606
TRIM39	56658	cg11327408	0.420 ± 0.038	0.473 ± 0.048	-0.053 ± 0.043	-0.310156	3.24X10-04	0.0472726	0.423 ± 0.037	0.469 ± 0.046	-0.046 ± 0.042	-0.267572	9.91X10-04	0.212031
NA	NA	cg20133046	0.622 ± 0.056	0.675 ± 0.062	-0.053 ± 0.044	-0.343557	3.24X10-04	0.0472726	0.631 ± 0.056	0.663 ± 0.061	-0.031 ± 0.050	-0.204735	2.72X10-02	0.38049
GSG1	83445	cg08399444	0.448 ± 0.059	0.528 ± 0.055	-0.08 ± 0.0760	-0.468517	3.26X10-04	0.0473384	0.454 ± 0.055	0.519 ± 0.054	-0.065 ± 0.073	-0.378247	1.86X10-03	0.216947
IL32	9235	cg08978665	0.748 ± 0.043	0.697 ± 0.052	0.050 ± 0.045	0.363653	3.26X10-04	0.0473384	0.740 ± 0.035	0.708 ± 0.049	0.032 ± 0.040	0.223544	1.02X10-02	0.286095
SPRYD4	283377	cg17554464	0.445 ± 0.055	0.516 ± 0.045	-0.071 ± 0.066	-0.417287	3.27X10-04	0.0473708	0.451 ± 0.052	0.506 ± 0.042	-0.055 ± 0.059	-0.319211	1.74X10-03	0.215971
NA	NA	cg12032198	0.786 ± 0.036	0.736 ± 0.031	0.051 ± 0.047	0.410545	3.27X10-04	0.0473913	0.782 ± 0.034	0.742 ± 0.030	0.040 ± 0.044	0.32133	1.86X10-03	0.216947
GRK4	2868	cg02722672	0.582 ± 0.040	0.639 ± 0.046	-0.058 ± 0.050	-0.354776	3.29X10-04	0.0474223	0.588 ± 0.031	0.630 ± 0.042	-0.042 ± 0.037	-0.257675	1.15X10-03	0.213827
NCOR2	9612	cg11607710	0.376 ± 0.054	0.444 ± 0.049	-0.068 ± 0.063	-0.415096	3.29X10-04	0.0474352	0.384 ± 0.053	0.435 ± 0.047	-0.051 ± 0.054	-0.308135	1.67X10-03	0.215388
SLC43A2	124935	cg16061354	0.398 ± 0.055	0.469 ± 0.050	-0.071 ± 0.065	-0.42552	3.30X10-04	0.0474352	0.405 ± 0.051	0.458 ± 0.050	-0.053 ± 0.061	-0.317566	2.62X10-03	0.22436
NA	NA	cg21566177	0.239 ± 0.049	0.294 ± 0.055	-0.055 ± 0.051	-0.40939	3.31X10-04	0.0476177	0.243 ± 0.040	0.283 ± 0.056	-0.04 ± 0.0540	-0.289325	8.90X10-03	0.278002
NA	NA	cg26458748	0.382 ± 0.080	0.442 ± 0.101	-0.061 ± 0.056	-0.367325	3.32X10-04	0.0476213	0.383 ± 0.075	0.438 ± 0.101	-0.055 ± 0.063	-0.330923	2.06X10-03	0.21858
ITK	3702	cg26329274	0.592 ± 0.038	0.536 ± 0.038	0.057 ± 0.048	0.334685	3.32X10-04	0.0476213	0.584 ± 0.038	0.547 ± 0.036	0.037 ± 0.048	0.217314	9.82X10-03	0.283914
DOCK2	1794	cg04730794	0.465 ± 0.068	0.541 ± 0.064	-0.076 ± 0.072	-0.445197	3.32X10-04	0.0476341	0.472 ± 0.068	0.532 ± 0.064	-0.061 ± 0.070	-0.354735	2.45X10-03	0.22155
ASAP1	50807	cg27627524	0.344 ± 0.057	0.415 ± 0.048	-0.071 ± 0.066	-0.444264	3.33X10-04	0.0476804	0.351 ± 0.055	0.407 ± 0.048	-0.056 ± 0.065	-0.349333	2.40X10-03	0.220807
NA	NA	cg23648239	0.425 ± 0.066	0.501 ± 0.072	-0.077 ± 0.072	-0.452079	3.33X10-04	0.0476821	0.432 ± 0.061	0.492 ± 0.070	-0.06 ± 0.0720	-0.353297	3.04X10-03	0.228484
NA	NA	cg25684151	0.362 ± 0.043	0.420 ± 0.042	-0.057 ± 0.050	-0.35156	3.33X10-04	0.0476821	0.367 ± 0.042	0.413 ± 0.040	-0.046 ± 0.049	-0.280773	2.05X10-03	0.21858
MSRA	4482	cg06620390	0.662 ± 0.039	0.714 ± 0.041	-0.052 ± 0.046	-0.354341	3.33X10-04	0.0476821	0.663 ± 0.038	0.712 ± 0.038	-0.049 ± 0.044	-0.33215	4.40X10-04	0.212031
NA	NA	cg10371414	0.426 ± 0.039	0.487 ± 0.048	-0.061 ± 0.054	-0.358508	3.34X10-04	0.0476821	0.431 ± 0.041	0.484 ± 0.045	-0.053 ± 0.055	-0.3107	1.45X10-03	0.215174
DNAJC5	80331	cg00388871	0.339 ± 0.038	0.390 ± 0.039	-0.051 ± 0.043	-0.323609	3.34X10-04	0.0476821	0.343 ± 0.035	0.383 ± 0.038	-0.04 ± 0.0430	-0.250683	2.79X10-03	0.225103
CHD9	80205	cg05768044	0.349 ± 0.055	0.410 ± 0.043	-0.061 ± 0.056	-0.382567	3.35X10-04	0.0477601	0.357 ± 0.052	0.401 ± 0.039	-0.044 ± 0.053	-0.275567	4.03X10-03	0.239003
TPRA1	131601	cg00686823	0.271 ± 0.048	0.341 ± 0.066	-0.07 ± 0.0650	-0.473874	3.36X10-04	0.0477853	0.278 ± 0.042	0.331 ± 0.063	-0.053 ± 0.058	-0.357777	1.87X10-03	0.216947
JARID2	3720	cg14662750	0.363 ± 0.045	0.428 ± 0.053	-0.065 ± 0.058	-0.392219	3.36X10-04	0.0477853	0.370 ± 0.037	0.419 ± 0.050	-0.049 ± 0.055	-0.292982	2.96X10-03	0.227567
NCOR2	9612	cg24990317	0.454 ± 0.043	0.507 ± 0.032	-0.053 ± 0.043	-0.308788	3.36X10-04	0.0478199	0.461 ± 0.035	0.500 ± 0.033	-0.039 ± 0.038	-0.225128	2.45X10-03	0.22155
NA	NA	cg11426427	0.183 ± 0.025	0.235 ± 0.044	-0.052 ± 0.047	-0.442496	3.37X10-04	0.0478486	0.187 ± 0.030	0.230 ± 0.041	-0.044 ± 0.046	-0.3789	1.61X10-03	0.215388
OSBPL10	114884	cg10789050	0.409 ± 0.046	0.480 ± 0.063	-0.071 ± 0.065	-0.417753	3.38X10-04	0.0478551	0.416 ± 0.043	0.471 ± 0.059	-0.055 ± 0.072	-0.322638	5.91X10-03	0.255897
NA	NA	cg09791366	0.277 ± 0.044	0.338 ± 0.048	-0.061 ± 0.058	-0.422507	3.38X10-04	0.0478551	0.283 ± 0.042	0.329 ± 0.046	-0.046 ± 0.052	-0.314729	2.30X10-03	0.220519
NA	NA	cg01595951	0.636 ± 0.047	0.584 ± 0.043	0.053 ± 0.044	0.324401	3.38X10-04	0.0478551	0.626 ± 0.042	0.592 ± 0.044	0.035 ± 0.043	0.211541	8.82X10-03	0.277651
HRASLS2	54979	cg19240569	0.661 ± 0.031	0.609 ± 0.031	0.052 ± 0.044	0.32687	3.38X10-04	0.0478551	0.656 ± 0.028	0.616 ± 0.030	0.040 ± 0.045	0.249767	3.54X10-03	0.234226
HDAC4	9759	cg03169059	0.363 ± 0.040	0.418 ± 0.041	-0.055 ± 0.047	-0.338633	3.38X10-04	0.0478551	0.368 ± 0.035	0.413 ± 0.041	-0.045 ± 0.045	-0.271438	1.59X10-03	0.215388
NA	NA	cg17934470	0.340 ± 0.038	0.406 ± 0.051	-0.067 ± 0.061	-0.41203	3.38X10-04	0.0478551	0.346 ± 0.036	0.396 ± 0.049	-0.05 ± 0.0600	-0.306129	3.94X10-03	0.238087
CTSG	1511	cg24777950	0.416 ± 0.054	0.488 ± 0.048	-0.072 ± 0.067	-0.425853	3.38X10-04	0.0478551	0.423 ± 0.050	0.480 ± 0.049	-0.057 ± 0.065	-0.337121	2.23X10-03	0.219947
PIK3C2B	5287	cg26064794	0.581 ± 0.027	0.630 ± 0.029	-0.05 ± 0.0400	-0.301594	3.39X10-04	0.047874	0.583 ± 0.029	0.625 ± 0.028	-0.042 ± 0.033	-0.253484	5.81X10-04	0.212031
TEX2	55852	cg21519701	0.335 ± 0.063	0.407 ± 0.062	-0.072 ± 0.069	-0.457473	3.39X10-04	0.047874	0.343 ± 0.059	0.397 ± 0.061	-0.054 ± 0.066	-0.338307	3.37X10-03	0.231999
LGALS12	85329	cg21964800	0.594 ± 0.058	0.664 ± 0.054	-0.07 ± 0.0660	-0.44228	3.39X10-04	0.047874	0.601 ± 0.057	0.655 ± 0.051	-0.054 ± 0.066	-0.337805	4.03X10-03	0.239003
RABL6	55684	cg10880928	0.283 ± 0.067	0.352 ± 0.052	-0.069 ± 0.069	-0.481893	3.39X10-04	0.0478866	0.290 ± 0.064	0.343 ± 0.056	-0.053 ± 0.068	-0.362607	2.90X10-03	0.227048
AATK	9625	cg20814202	0.392 ± 0.056	0.458 ± 0.051	-0.066 ± 0.061	-0.398549	3.40X10-04	0.0479057	0.396 ± 0.056	0.449 ± 0.049	-0.053 ± 0.059	-0.316289	2.19X10-03	0.219628
NA	NA	cg07706695	0.619 ± 0.069	0.558 ± 0.055	0.061 ± 0.054	0.375049	3.40X10-04	0.0479094	0.610 ± 0.052	0.568 ± 0.047	0.042 ± 0.055	0.251311	8.20X10-03	0.272481
NA	NA	cg17913347	0.604 ± 0.026	0.656 ± 0.045	-0.052 ± 0.045	-0.330361	3.40X10-04	0.0479094	0.607 ± 0.025	0.653 ± 0.045	-0.046 ± 0.047	-0.292396	1.53X10-03	0.215183
EBF3	253738	cg05636467	0.339 ± 0.096	0.394 ± 0.085	-0.055 ± 0.047	-0.36388	3.40X10-04	0.0479094	0.339 ± 0.102	0.383 ± 0.087	-0.044 ± 0.056	-0.303051	4.81X10-03	0.247358
KIAA0930	23313	cg19942731	0.335 ± 0.049	0.399 ± 0.053	-0.064 ± 0.058	-0.403227	3.40X10-04	0.0479094	0.339 ± 0.048	0.395 ± 0.053	-0.057 ± 0.056	-0.355398	9.29X10-04	0.212031
HMGCL	3155	cg21696012	0.413 ± 0.070	0.495 ± 0.048	-0.083 ± 0.079	-0.491646	3.41X10-04	0.0479467	0.422 ± 0.069	0.484 ± 0.043	-0.062 ± 0.076	-0.367029	3.29X10-03	0.231395
NA	NA	cg05418105	0.580 ± 0.083	0.659 ± 0.044	-0.079 ± 0.076	-0.480029	3.42X10-04	0.0479467	0.587 ± 0.084	0.650 ± 0.041	-0.063 ± 0.075	-0.378918	3.02X10-03	0.227972
THEMIS2	9473	cg16684817	0.469 ± 0.064	0.542 ± 0.060	-0.073 ± 0.069	-0.429377	3.43X10-04	0.0479467	0.476 ± 0.065	0.532 ± 0.059	-0.056 ± 0.067	-0.330743	3.15X10-03	0.230098
IPO9	55705	cg15555463	0.296 ± 0.053	0.363 ± 0.052	-0.067 ± 0.062	-0.450443	3.43X10-04	0.0479467	0.303 ± 0.046	0.354 ± 0.054	-0.051 ± 0.057	-0.331946	2.55X10-03	0.22327
CREM	1390	cg17679427	0.386 ± 0.054	0.450 ± 0.048	-0.063 ± 0.057	-0.379508	3.43X10-04	0.0479467	0.394 ± 0.044	0.438 ± 0.046	-0.044 ± 0.049	-0.261853	3.31X10-03	0.23154
FAM161B	145483	cg16713889	0.448 ± 0.071	0.535 ± 0.054	-0.087 ± 0.084	-0.511506	3.44X10-04	0.0479467	0.455 ± 0.068	0.524 ± 0.053	-0.07 ± 0.0820	-0.407794	2.35X10-03	0.220519
NA	NA	cg20121012	0.521 ± 0.042	0.581 ± 0.053	-0.06 ± 0.0530	-0.35387	3.44X10-04	0.0479467	0.525 ± 0.038	0.576 ± 0.050	-0.051 ± 0.052	-0.301686	1.39X10-03	0.214179
NA	NA	cg17156011	0.290 ± 0.052	0.352 ± 0.040	-0.063 ± 0.057	-0.427768	3.44X10-04	0.0479467	0.295 ± 0.051	0.345 ± 0.041	-0.049 ± 0.055	-0.336072	1.94X10-03	0.217205
IRF4	3662	cg16478536	0.351 ± 0.040	0.404 ± 0.048	-0.053 ± 0.045	-0.327611	3.44X10-04	0.0479467	0.358 ± 0.038	0.395 ± 0.044	-0.036 ± 0.034	-0.224297	1.99X10-03	0.218516
NA	NA	cg10593922	0.356 ± 0.058	0.428 ± 0.049	-0.072 ± 0.068	-0.445373	3.45X10-04	0.0479467	0.363 ± 0.056	0.419 ± 0.051	-0.055 ± 0.062	-0.341561	1.81X10-03	0.216325
NA	NA	cg14369981	0.450 ± 0.033	0.501 ± 0.038	-0.052 ± 0.042	-0.301265	3.45X10-04	0.0479467	0.456 ± 0.030	0.494 ± 0.036	-0.038 ± 0.041	-0.220963	4.09X10-03	0.239545
HCN1	348980	cg18273840	0.134 ± 0.051	0.186 ± 0.056	-0.053 ± 0.055	-0.589705	3.45X10-04	0.0479467	0.138 ± 0.051	0.183 ± 0.052	-0.045 ± 0.054	-0.511997	1.56X10-03	0.215388
NA	NA	cg19344545	0.646 ± 0.041	0.595 ± 0.029	0.051 ± 0.042	0.316191	3.46X10-04	0.0479467	0.639 ± 0.035	0.604 ± 0.028	0.035 ± 0.037	0.214641	4.27X10-03	0.240881
NA	NA	cg18059369	0.297 ± 0.046	0.356 ± 0.052	-0.059 ± 0.055	-0.394437	3.46X10-04	0.0479467	0.304 ± 0.041	0.349 ± 0.050	-0.045 ± 0.055	-0.29718	3.59X10-03	0.234376
NA	NA	cg23772226	0.350 ± 0.047	0.422 ± 0.050	-0.073 ± 0.069	-0.446901	3.47X10-04	0.0479467	0.356 ± 0.043	0.414 ± 0.049	-0.059 ± 0.065	-0.359282	1.71X10-03	0.215971
TTLL5	23093	cg11083848	0.359 ± 0.051	0.440 ± 0.064	-0.081 ± 0.077	-0.491067	3.47X10-04	0.0479467	0.367 ± 0.050	0.429 ± 0.060	-0.063 ± 0.078	-0.378612	3.68X10-03	0.235425
CLEC4A	50856	cg12401842	0.515 ± 0.051	0.567 ± 0.043	-0.053 ± 0.044	-0.307853	3.47X10-04	0.0479467	0.522 ± 0.049	0.561 ± 0.042	-0.039 ± 0.052	-0.230623	9.24X10-03	0.279537
RYBP	23429	cg10805254	0.524 ± 0.030	0.576 ± 0.033	-0.053 ± 0.043	-0.308426	3.47X10-04	0.0479467	0.528 ± 0.033	0.571 ± 0.036	-0.043 ± 0.043	-0.251106	2.14X10-03	0.219257
KRT23	25984	cg04940329	0.360 ± 0.049	0.413 ± 0.037	-0.053 ± 0.044	-0.32703	3.48X10-04	0.047998	0.365 ± 0.048	0.406 ± 0.036	-0.041 ± 0.040	-0.256383	1.51X10-03	0.215174
NA	NA	cg17477578	0.784 ± 0.042	0.734 ± 0.033	0.050 ± 0.047	0.407732	3.49X10-04	0.0480033	0.777 ± 0.035	0.742 ± 0.033	0.035 ± 0.038	0.282609	2.07X10-03	0.21858
XPO4	64328	cg11845168	0.446 ± 0.045	0.518 ± 0.044	-0.072 ± 0.067	-0.419475	3.50X10-04	0.0480207	0.452 ± 0.045	0.510 ± 0.036	-0.058 ± 0.064	-0.337465	1.82X10-03	0.21648
KDM2B	84678	cg21340621	0.271 ± 0.042	0.326 ± 0.036	-0.055 ± 0.050	-0.383849	3.51X10-04	0.0480207	0.278 ± 0.035	0.315 ± 0.034	-0.037 ± 0.044	-0.257353	4.13X10-03	0.23988
NR1I2	8856	cg02863947	0.378 ± 0.045	0.436 ± 0.043	-0.058 ± 0.051	-0.351648	3.51X10-04	0.0480207	0.382 ± 0.048	0.429 ± 0.042	-0.047 ± 0.050	-0.283011	2.24X10-03	0.220158
JARID2	3720	cg13189271	0.198 ± 0.033	0.250 ± 0.044	-0.052 ± 0.049	-0.429757	3.51X10-04	0.0480207	0.203 ± 0.028	0.242 ± 0.041	-0.039 ± 0.047	-0.319418	3.96X10-03	0.238087
NA	NA	cg25099490	0.363 ± 0.037	0.416 ± 0.042	-0.052 ± 0.044	-0.319238	3.51X10-04	0.0480298	0.369 ± 0.033	0.409 ± 0.040	-0.04 ± 0.0420	-0.245512	2.70X10-03	0.224972
XXYLT1	152002	cg21501175	0.431 ± 0.058	0.522 ± 0.069	-0.091 ± 0.089	-0.537691	3.52X10-04	0.0480298	0.442 ± 0.045	0.507 ± 0.071	-0.065 ± 0.084	-0.378902	4.82X10-03	0.247521
TMEM120B	144404	cg27428551	0.604 ± 0.062	0.676 ± 0.061	-0.073 ± 0.070	-0.466329	3.52X10-04	0.0480298	0.610 ± 0.051	0.668 ± 0.062	-0.058 ± 0.063	-0.372482	1.45X10-03	0.215174
EHMT1	79813	cg13710613	0.351 ± 0.031	0.400 ± 0.038	-0.05 ± 0.0410	-0.305118	3.53X10-04	0.0480298	0.352 ± 0.030	0.395 ± 0.038	-0.043 ± 0.037	-0.264349	7.25X10-04	0.212031
RERE	473	cg21268984	0.422 ± 0.029	0.482 ± 0.042	-0.059 ± 0.052	-0.346164	3.53X10-04	0.0480298	0.427 ± 0.020	0.474 ± 0.042	-0.046 ± 0.043	-0.270555	1.05X10-03	0.213259
NA	NA	cg12361262	0.290 ± 0.043	0.349 ± 0.041	-0.059 ± 0.054	-0.399646	3.53X10-04	0.0480298	0.297 ± 0.042	0.339 ± 0.037	-0.042 ± 0.050	-0.280894	3.70X10-03	0.23569
FMNL1	752	cg19481029	0.654 ± 0.065	0.706 ± 0.065	-0.051 ± 0.042	-0.348586	3.54X10-04	0.048061	0.655 ± 0.065	0.703 ± 0.064	-0.048 ± 0.040	-0.325117	4.55X10-04	0.212031
GNG7	2788	cg04603130	0.370 ± 0.063	0.445 ± 0.059	-0.075 ± 0.072	-0.456337	3.54X10-04	0.048061	0.377 ± 0.057	0.434 ± 0.055	-0.057 ± 0.068	-0.344227	2.93X10-03	0.227408
HECA	51696	cg23280720	0.591 ± 0.030	0.535 ± 0.041	0.056 ± 0.048	0.330722	3.55X10-04	0.0480723	0.586 ± 0.028	0.542 ± 0.041	0.044 ± 0.047	0.258652	2.74X10-03	0.224972
NA	NA	cg24361586	0.526 ± 0.059	0.591 ± 0.054	-0.066 ± 0.061	-0.391129	3.56X10-04	0.0480723	0.530 ± 0.056	0.585 ± 0.053	-0.055 ± 0.055	-0.323761	1.10X10-03	0.213827
ARID3A	1820	cg18598117	0.232 ± 0.071	0.282 ± 0.073	-0.05 ± 0.0430	-0.403866	3.56X10-04	0.0480723	0.241 ± 0.064	0.272 ± 0.073	-0.031 ± 0.041	-0.240817	1.05X10-02	0.288536
NA	NA	cg25743819	0.267 ± 0.053	0.329 ± 0.052	-0.062 ± 0.059	-0.440674	3.56X10-04	0.0480723	0.274 ± 0.050	0.319 ± 0.052	-0.045 ± 0.058	-0.318671	4.42X10-03	0.242401
CHD2	1106	cg12644285	0.625 ± 0.053	0.675 ± 0.053	-0.05 ± 0.0440	-0.321801	3.57X10-04	0.0480723	0.633 ± 0.048	0.668 ± 0.056	-0.035 ± 0.043	-0.22853	5.95X10-03	0.256055
NA	NA	cg20934416	0.516 ± 0.072	0.595 ± 0.056	-0.078 ± 0.076	-0.463881	3.57X10-04	0.0480723	0.521 ± 0.066	0.588 ± 0.053	-0.067 ± 0.068	-0.394422	8.53X10-04	0.212031
TET2	54790	cg12306086	0.315 ± 0.044	0.374 ± 0.049	-0.059 ± 0.054	-0.381547	3.57X10-04	0.0480723	0.322 ± 0.037	0.363 ± 0.046	-0.041 ± 0.046	-0.263474	3.03X10-03	0.228221
NA	NA	cg08571738	0.552 ± 0.031	0.603 ± 0.037	-0.051 ± 0.042	-0.304056	3.57X10-04	0.0480723	0.556 ± 0.030	0.597 ± 0.032	-0.041 ± 0.038	-0.242828	1.49X10-03	0.215174
NR1I2	8856	cg02241759	0.313 ± 0.038	0.366 ± 0.037	-0.053 ± 0.046	-0.346781	3.58X10-04	0.0480723	0.320 ± 0.034	0.356 ± 0.034	-0.036 ± 0.043	-0.235063	5.01X10-03	0.248893
MICU1	10367	cg09553839	0.458 ± 0.047	0.516 ± 0.051	-0.058 ± 0.050	-0.335625	3.58X10-04	0.0480723	0.463 ± 0.043	0.507 ± 0.048	-0.044 ± 0.050	-0.257592	3.42X10-03	0.23248
SLC24A4	123041	cg16267322	0.580 ± 0.049	0.635 ± 0.053	-0.055 ± 0.048	-0.337066	3.58X10-04	0.0480723	0.584 ± 0.044	0.632 ± 0.049	-0.048 ± 0.056	-0.296258	2.94X10-03	0.227521
CDKAL1	54901	cg20488123	0.624 ± 0.047	0.560 ± 0.034	0.064 ± 0.059	0.390802	3.58X10-04	0.0480723	0.617 ± 0.041	0.569 ± 0.035	0.047 ± 0.054	0.28486	2.98X10-03	0.227568
AGBL2	79841	cg20064370	0.555 ± 0.042	0.605 ± 0.046	-0.05 ± 0.0400	-0.300331	3.58X10-04	0.0480874	0.562 ± 0.036	0.598 ± 0.045	-0.036 ± 0.043	-0.216651	7.17X10-03	0.26587
UBE2W	55284	cg12682382	0.521 ± 0.098	0.613 ± 0.086	-0.092 ± 0.092	-0.551132	3.59X10-04	0.048152	0.525 ± 0.080	0.600 ± 0.086	-0.075 ± 0.082	-0.450336	1.10X10-03	0.213827
NA	NA	cg11525409	0.442 ± 0.048	0.508 ± 0.047	-0.066 ± 0.060	-0.382992	3.61X10-04	0.0481585	0.448 ± 0.046	0.499 ± 0.046	-0.051 ± 0.058	-0.297693	2.80X10-03	0.225227
NA	NA	cg25416319	0.455 ± 0.055	0.528 ± 0.058	-0.073 ± 0.069	-0.428095	3.62X10-04	0.0481585	0.461 ± 0.060	0.521 ± 0.058	-0.06 ± 0.0730	-0.348784	3.36X10-03	0.231999
GNG2	54331	cg27019717	0.348 ± 0.072	0.417 ± 0.068	-0.069 ± 0.064	-0.433584	3.62X10-04	0.0481585	0.356 ± 0.065	0.404 ± 0.066	-0.048 ± 0.050	-0.299414	1.55X10-03	0.215388
ITGAE	3682	cg06468347	0.306 ± 0.052	0.369 ± 0.054	-0.063 ± 0.058	-0.4177	3.62X10-04	0.0481585	0.311 ± 0.050	0.362 ± 0.053	-0.051 ± 0.057	-0.333938	2.21X10-03	0.219628
NA	NA	cg12487655	0.470 ± 0.050	0.522 ± 0.039	-0.052 ± 0.043	-0.305345	3.63X10-04	0.0481585	0.474 ± 0.050	0.519 ± 0.040	-0.045 ± 0.041	-0.265058	9.08X10-04	0.212031
SLC10A1	6554	cg01448863	0.360 ± 0.059	0.428 ± 0.058	-0.069 ± 0.064	-0.422965	3.63X10-04	0.0481585	0.367 ± 0.057	0.417 ± 0.057	-0.05 ± 0.0570	-0.306353	2.46X10-03	0.221753
XDH	7498	cg25124300	0.441 ± 0.040	0.493 ± 0.035	-0.052 ± 0.043	-0.30393	3.63X10-04	0.0481585	0.444 ± 0.039	0.486 ± 0.033	-0.042 ± 0.040	-0.247213	1.57X10-03	0.215388
CAPN14	440854	cg01627252	0.414 ± 0.047	0.467 ± 0.037	-0.053 ± 0.044	-0.313371	3.64X10-04	0.0481585	0.420 ± 0.043	0.460 ± 0.037	-0.041 ± 0.043	-0.24034	2.83X10-03	0.225382
JARID2	3720	cg18188328	0.523 ± 0.082	0.606 ± 0.078	-0.083 ± 0.082	-0.500748	3.64X10-04	0.0481585	0.532 ± 0.082	0.594 ± 0.076	-0.062 ± 0.080	-0.369338	4.54X10-03	0.243456
MS4A3	932	cg19739596	0.400 ± 0.047	0.452 ± 0.045	-0.052 ± 0.043	-0.309948	3.64X10-04	0.0481585	0.405 ± 0.046	0.447 ± 0.044	-0.042 ± 0.040	-0.250915	1.46X10-03	0.215174
LYZ	4069	cg16097772	0.370 ± 0.055	0.436 ± 0.048	-0.066 ± 0.061	-0.402427	3.65X10-04	0.0481585	0.377 ± 0.052	0.427 ± 0.046	-0.05 ± 0.0550	-0.304669	2.25X10-03	0.220158
NA	NA	cg23926598	0.580 ± 0.064	0.647 ± 0.031	-0.067 ± 0.062	-0.404148	3.65X10-04	0.0481585	0.589 ± 0.062	0.635 ± 0.032	-0.046 ± 0.060	-0.276564	7.62X10-03	0.268905
CD59	966	cg05344747	0.550 ± 0.058	0.625 ± 0.071	-0.076 ± 0.074	-0.464558	3.66X10-04	0.0481585	0.555 ± 0.061	0.618 ± 0.068	-0.063 ± 0.078	-0.38539	3.10X10-03	0.229242
NA	NA	cg17973115	0.273 ± 0.043	0.333 ± 0.037	-0.06 ± 0.0570	-0.42193	3.67X10-04	0.0481806	0.280 ± 0.038	0.323 ± 0.036	-0.043 ± 0.054	-0.299043	4.06X10-03	0.239189
TGOLN2	10618	cg00027232	0.462 ± 0.038	0.515 ± 0.040	-0.053 ± 0.044	-0.307111	3.67X10-04	0.0481806	0.466 ± 0.036	0.510 ± 0.039	-0.043 ± 0.044	-0.251411	2.07X10-03	0.21858
GMPR	2766	cg20001791	0.281 ± 0.045	0.345 ± 0.054	-0.064 ± 0.060	-0.436399	3.67X10-04	0.0481806	0.287 ± 0.038	0.336 ± 0.049	-0.049 ± 0.055	-0.329878	2.50X10-03	0.222167
SLC20A2	6575	cg22855020	0.378 ± 0.037	0.444 ± 0.046	-0.066 ± 0.061	-0.396559	3.69X10-04	0.0482767	0.383 ± 0.038	0.436 ± 0.042	-0.054 ± 0.054	-0.321488	1.06X10-03	0.213367
ROPN1L	83853	cg01393945	0.458 ± 0.051	0.528 ± 0.054	-0.071 ± 0.066	-0.413652	3.71X10-04	0.0483598	0.461 ± 0.053	0.522 ± 0.052	-0.061 ± 0.063	-0.355708	1.18X10-03	0.213851
MCU	90550	cg04389994	0.588 ± 0.053	0.653 ± 0.061	-0.065 ± 0.061	-0.407028	3.71X10-04	0.0483598	0.594 ± 0.045	0.644 ± 0.057	-0.05 ± 0.0540	-0.315918	1.72X10-03	0.215971
DCTN2	10540	cg16834726	0.421 ± 0.042	0.480 ± 0.041	-0.059 ± 0.052	-0.344819	3.71X10-04	0.0483598	0.428 ± 0.038	0.471 ± 0.038	-0.043 ± 0.048	-0.253778	3.37X10-03	0.232015
GP5	2814	cg05323324	0.284 ± 0.052	0.345 ± 0.049	-0.061 ± 0.057	-0.421216	3.72X10-04	0.0483896	0.293 ± 0.041	0.333 ± 0.047	-0.041 ± 0.052	-0.273012	6.48X10-03	0.260188
TBC1D10C	374403	cg17161520	0.655 ± 0.053	0.597 ± 0.043	0.058 ± 0.052	0.365102	3.72X10-04	0.0483896	0.648 ± 0.051	0.606 ± 0.041	0.042 ± 0.054	0.266625	5.93X10-03	0.255974
MEFV	4210	cg03689552	0.364 ± 0.053	0.419 ± 0.050	-0.055 ± 0.049	-0.34155	3.72X10-04	0.0483896	0.370 ± 0.050	0.412 ± 0.048	-0.042 ± 0.050	-0.257122	4.35X10-03	0.241674
NA	NA	cg05232694	0.508 ± 0.040	0.561 ± 0.051	-0.053 ± 0.045	-0.313422	3.73X10-04	0.0483896	0.515 ± 0.037	0.549 ± 0.054	-0.034 ± 0.059	-0.19984	3.45X10-02	0.410849
DNM3	26052	cg17591816	0.539 ± 0.046	0.608 ± 0.052	-0.07 ± 0.0650	-0.416206	3.73X10-04	0.0483896	0.544 ± 0.047	0.601 ± 0.053	-0.058 ± 0.064	-0.344927	1.95X10-03	0.217703
NA	NA	cg09046309	0.387 ± 0.069	0.469 ± 0.062	-0.083 ± 0.081	-0.500418	3.74X10-04	0.0483896	0.394 ± 0.068	0.458 ± 0.064	-0.064 ± 0.078	-0.384406	2.92X10-03	0.227408
MAFG	4097	cg23018755	0.402 ± 0.040	0.452 ± 0.032	-0.05 ± 0.0410	-0.298407	3.74X10-04	0.0483896	0.410 ± 0.033	0.444 ± 0.031	-0.035 ± 0.040	-0.204937	6.65X10-03	0.261797
ARHGEF3	50650	cg16451527	0.563 ± 0.037	0.618 ± 0.047	-0.054 ± 0.047	-0.327029	3.75X10-04	0.0483896	0.569 ± 0.039	0.611 ± 0.045	-0.041 ± 0.052	-0.2485	6.49X10-03	0.260314
LANCL1	10314	cg10447327	0.445 ± 0.055	0.518 ± 0.064	-0.073 ± 0.069	-0.426005	3.75X10-04	0.0483968	0.453 ± 0.058	0.511 ± 0.063	-0.058 ± 0.073	-0.338436	4.22X10-03	0.240299
SLC38A10	124565	cg05919238	0.506 ± 0.047	0.571 ± 0.055	-0.065 ± 0.060	-0.383771	3.75X10-04	0.0483968	0.511 ± 0.044	0.565 ± 0.050	-0.054 ± 0.057	-0.317715	1.64X10-03	0.215388
AATK	9625	cg26783127	0.374 ± 0.067	0.451 ± 0.061	-0.077 ± 0.075	-0.472911	3.76X10-04	0.0483968	0.382 ± 0.061	0.440 ± 0.059	-0.058 ± 0.068	-0.353605	2.53X10-03	0.222971
ATG16L2	89849	cg10687644	0.378 ± 0.035	0.428 ± 0.034	-0.05 ± 0.0410	-0.301885	3.76X10-04	0.0483968	0.383 ± 0.035	0.421 ± 0.034	-0.039 ± 0.039	-0.234179	2.44X10-03	0.22155
NA	NA	cg05830425	0.438 ± 0.060	0.506 ± 0.069	-0.068 ± 0.063	-0.398887	3.76X10-04	0.0483968	0.441 ± 0.060	0.504 ± 0.065	-0.063 ± 0.067	-0.371503	1.27X10-03	0.213851
ST3GAL3	6487	cg19636224	0.478 ± 0.042	0.550 ± 0.054	-0.072 ± 0.068	-0.420857	3.76X10-04	0.0483968	0.487 ± 0.039	0.539 ± 0.051	-0.052 ± 0.063	-0.303566	3.81X10-03	0.237079
NFATC1	4772	cg00636427	0.284 ± 0.035	0.337 ± 0.038	-0.053 ± 0.047	-0.3588	3.77X10-04	0.0484312	0.288 ± 0.034	0.331 ± 0.035	-0.043 ± 0.044	-0.290608	1.68X10-03	0.21543
CLINT1	9685	cg17547295	0.431 ± 0.047	0.502 ± 0.053	-0.071 ± 0.067	-0.416852	3.77X10-04	0.0484312	0.438 ± 0.046	0.490 ± 0.052	-0.052 ± 0.063	-0.304743	4.00X10-03	0.238618
NA	NA	cg06684088	0.355 ± 0.051	0.426 ± 0.046	-0.071 ± 0.067	-0.435962	3.77X10-04	0.0484312	0.362 ± 0.045	0.417 ± 0.045	-0.055 ± 0.063	-0.336987	2.16X10-03	0.219346
XYLT1	64131	cg04313565	0.384 ± 0.039	0.443 ± 0.040	-0.059 ± 0.053	-0.355355	3.77X10-04	0.0484312	0.391 ± 0.037	0.436 ± 0.038	-0.046 ± 0.049	-0.272726	2.15X10-03	0.219346
NA	NA	cg02033582	0.439 ± 0.052	0.510 ± 0.042	-0.072 ± 0.068	-0.418817	3.77X10-04	0.0484312	0.444 ± 0.056	0.505 ± 0.046	-0.061 ± 0.076	-0.353408	4.14X10-03	0.23988
COL11A2	1302	cg02266086	0.544 ± 0.059	0.602 ± 0.055	-0.058 ± 0.051	-0.344494	3.77X10-04	0.0484312	0.554 ± 0.057	0.591 ± 0.055	-0.037 ± 0.046	-0.220332	7.90X10-03	0.271324
C2orf68	388969	cg03682581	0.441 ± 0.060	0.518 ± 0.063	-0.077 ± 0.074	-0.450556	3.78X10-04	0.0484473	0.452 ± 0.051	0.507 ± 0.062	-0.055 ± 0.062	-0.318951	2.59X10-03	0.223545
C1orf105	92346	cg00501765	0.460 ± 0.042	0.523 ± 0.045	-0.063 ± 0.057	-0.365552	3.78X10-04	0.0484473	0.466 ± 0.040	0.516 ± 0.045	-0.05 ± 0.0550	-0.291949	2.40X10-03	0.220817
NA	NA	cg03446062	0.380 ± 0.038	0.432 ± 0.044	-0.052 ± 0.044	-0.314789	3.79X10-04	0.0484473	0.386 ± 0.032	0.426 ± 0.044	-0.04 ± 0.0460	-0.240185	4.63X10-03	0.244793
FAM174A	345757	cg21515785	0.397 ± 0.035	0.451 ± 0.035	-0.053 ± 0.045	-0.3169	3.79X10-04	0.0484473	0.402 ± 0.035	0.445 ± 0.035	-0.043 ± 0.044	-0.256337	2.01X10-03	0.21858
ZBTB16	7704	cg20268992	0.228 ± 0.047	0.281 ± 0.043	-0.053 ± 0.049	-0.415664	3.79X10-04	0.0484473	0.236 ± 0.041	0.269 ± 0.041	-0.032 ± 0.039	-0.25337	4.58X10-03	0.243983
RAD51B	5890	cg06727242	0.318 ± 0.040	0.379 ± 0.046	-0.061 ± 0.055	-0.389578	3.79X10-04	0.0484581	0.325 ± 0.037	0.368 ± 0.046	-0.043 ± 0.053	-0.276566	4.69X10-03	0.246305
MAP7	9053	cg26814100	0.597 ± 0.051	0.660 ± 0.063	-0.063 ± 0.058	-0.401992	3.80X10-04	0.048527	0.603 ± 0.049	0.653 ± 0.062	-0.05 ± 0.0590	-0.321599	3.11X10-03	0.229427
CHD6	84181	cg00514723	0.339 ± 0.049	0.404 ± 0.046	-0.065 ± 0.059	-0.406093	3.80X10-04	0.048527	0.348 ± 0.033	0.390 ± 0.043	-0.041 ± 0.043	-0.254048	2.88X10-03	0.226802
KIAA1147	57189	cg16689761	0.227 ± 0.042	0.285 ± 0.042	-0.058 ± 0.058	-0.446594	3.82X10-04	0.048534	0.234 ± 0.034	0.276 ± 0.043	-0.042 ± 0.050	-0.314558	3.10X10-03	0.229179
MYOM2	9172	cg08004620	0.564 ± 0.062	0.513 ± 0.052	0.051 ± 0.042	0.299747	3.83X10-04	0.0486196	0.554 ± 0.057	0.521 ± 0.054	0.033 ± 0.045	0.190764	1.65X10-02	0.326072
MGRN1	23295	cg27193519	0.296 ± 0.048	0.356 ± 0.040	-0.06 ± 0.0560	-0.405202	3.84X10-04	0.0486196	0.304 ± 0.036	0.343 ± 0.036	-0.038 ± 0.052	-0.253395	9.05X10-03	0.278598
NA	NA	cg03415617	0.592 ± 0.052	0.646 ± 0.055	-0.054 ± 0.046	-0.335698	3.84X10-04	0.0486196	0.592 ± 0.053	0.648 ± 0.054	-0.056 ± 0.047	-0.349316	3.11X10-04	0.212031
COPS2	9318	cg19405329	0.473 ± 0.069	0.552 ± 0.060	-0.079 ± 0.076	-0.464151	3.84X10-04	0.0486196	0.478 ± 0.069	0.544 ± 0.061	-0.066 ± 0.075	-0.388025	1.97X10-03	0.218173
NA	NA	cg09467433	0.463 ± 0.063	0.547 ± 0.068	-0.084 ± 0.082	-0.492645	3.85X10-04	0.0486196	0.472 ± 0.061	0.535 ± 0.065	-0.063 ± 0.077	-0.369993	3.34X10-03	0.231587
MAP3K5	4217	cg02673417	0.265 ± 0.041	0.321 ± 0.044	-0.056 ± 0.051	-0.394312	3.85X10-04	0.0486196	0.272 ± 0.037	0.312 ± 0.039	-0.04 ± 0.0480	-0.284355	4.10X10-03	0.239627
NA	NA	cg08773226	0.463 ± 0.057	0.543 ± 0.066	-0.08 ± 0.0780	-0.472441	3.87X10-04	0.0486196	0.471 ± 0.054	0.534 ± 0.065	-0.063 ± 0.075	-0.367224	2.90X10-03	0.227048
SLC51A	200931	cg04855678	0.352 ± 0.063	0.427 ± 0.064	-0.074 ± 0.072	-0.462765	3.87X10-04	0.0486196	0.359 ± 0.060	0.417 ± 0.063	-0.058 ± 0.078	-0.357821	5.53X10-03	0.253225
KSR1	8844	cg20673721	0.412 ± 0.048	0.482 ± 0.057	-0.07 ± 0.0660	-0.412443	3.88X10-04	0.0486196	0.418 ± 0.045	0.476 ± 0.057	-0.058 ± 0.067	-0.341269	2.55X10-03	0.22328
SMYD3	64754	cg25025181	0.322 ± 0.062	0.394 ± 0.047	-0.072 ± 0.071	-0.466785	3.88X10-04	0.0486196	0.329 ± 0.061	0.387 ± 0.045	-0.057 ± 0.064	-0.371243	1.51X10-03	0.215174
SLC23A1	9963	cg18446110	0.388 ± 0.042	0.446 ± 0.031	-0.058 ± 0.051	-0.345751	3.90X10-04	0.0486326	0.395 ± 0.038	0.438 ± 0.031	-0.043 ± 0.050	-0.257227	3.92X10-03	0.238087
ATF7	11016	cg03998264	0.337 ± 0.060	0.406 ± 0.058	-0.069 ± 0.067	-0.436253	3.90X10-04	0.0486672	0.346 ± 0.054	0.394 ± 0.057	-0.049 ± 0.062	-0.304855	4.70X10-03	0.24631
KIAA0513	9764	cg27260684	0.361 ± 0.047	0.427 ± 0.059	-0.066 ± 0.061	-0.399086	3.91X10-04	0.0486672	0.366 ± 0.046	0.421 ± 0.057	-0.055 ± 0.062	-0.335309	2.13X10-03	0.21916
CD80	941	cg21139795	0.358 ± 0.122	0.415 ± 0.144	-0.057 ± 0.056	-0.37478	3.91X10-04	0.0486672	0.371 ± 0.109	0.401 ± 0.133	-0.03 ± 0.0740	-0.185701	1.40X10-01	0.636168
LAIR1	3903	cg21892720	0.411 ± 0.058	0.467 ± 0.048	-0.056 ± 0.049	-0.333142	3.91X10-04	0.0486672	0.416 ± 0.056	0.462 ± 0.046	-0.046 ± 0.054	-0.275125	3.71X10-03	0.235773
NA	NA	cg23501051	0.390 ± 0.067	0.456 ± 0.054	-0.066 ± 0.063	-0.400016	3.92X10-04	0.0486672	0.394 ± 0.067	0.452 ± 0.056	-0.058 ± 0.059	-0.34823	1.01X10-03	0.212031
FN3K	64122	cg03077331	0.278 ± 0.058	0.329 ± 0.033	-0.052 ± 0.048	-0.371852	3.93X10-04	0.0486672	0.286 ± 0.056	0.323 ± 0.026	-0.038 ± 0.047	-0.270256	3.96X10-03	0.238087
NA	NA	cg12311377	0.410 ± 0.044	0.463 ± 0.045	-0.053 ± 0.045	-0.314344	3.93X10-04	0.0486672	0.416 ± 0.044	0.454 ± 0.043	-0.038 ± 0.044	-0.225586	5.29X10-03	0.250938
NA	NA	cg11180667	0.378 ± 0.070	0.449 ± 0.058	-0.071 ± 0.067	-0.430432	3.93X10-04	0.0486672	0.387 ± 0.061	0.436 ± 0.053	-0.049 ± 0.058	-0.299105	3.51X10-03	0.233999
ZFP161	7541	cg05422796	0.370 ± 0.045	0.425 ± 0.052	-0.055 ± 0.047	-0.332113	3.93X10-04	0.0486672	0.377 ± 0.037	0.416 ± 0.049	-0.038 ± 0.043	-0.231086	4.62X10-03	0.244558
NA	NA	cg11143674	0.416 ± 0.043	0.475 ± 0.053	-0.059 ± 0.052	-0.346894	3.93X10-04	0.0486672	0.420 ± 0.040	0.469 ± 0.048	-0.05 ± 0.0540	-0.290296	2.55X10-03	0.22327
TMEM177	80775	cg24441810	0.643 ± 0.047	0.586 ± 0.049	0.058 ± 0.052	0.354851	3.94X10-04	0.0486672	0.636 ± 0.044	0.595 ± 0.045	0.041 ± 0.045	0.254085	2.93X10-03	0.227408
NA	NA	cg02796279	0.401 ± 0.067	0.469 ± 0.061	-0.068 ± 0.063	-0.410393	3.94X10-04	0.0486672	0.407 ± 0.064	0.461 ± 0.060	-0.053 ± 0.061	-0.318393	2.70X10-03	0.224972
HDAC4	9759	cg21190228	0.341 ± 0.060	0.409 ± 0.054	-0.068 ± 0.066	-0.431252	3.94X10-04	0.0486672	0.347 ± 0.057	0.399 ± 0.052	-0.052 ± 0.061	-0.328371	2.57X10-03	0.223341
NA	NA	cg21075680	0.351 ± 0.042	0.402 ± 0.042	-0.052 ± 0.044	-0.321871	3.95X10-04	0.0486791	0.356 ± 0.038	0.394 ± 0.043	-0.038 ± 0.041	-0.231918	3.97X10-03	0.23835
NA	NA	cg03305017	0.365 ± 0.060	0.430 ± 0.051	-0.065 ± 0.059	-0.397927	3.95X10-04	0.0487011	0.370 ± 0.060	0.423 ± 0.050	-0.053 ± 0.063	-0.328827	3.06X10-03	0.228605
TRIM39	56658	cg21426759	0.504 ± 0.052	0.574 ± 0.055	-0.071 ± 0.067	-0.4155	3.95X10-04	0.0487047	0.511 ± 0.049	0.566 ± 0.051	-0.056 ± 0.068	-0.326013	3.95X10-03	0.238087
ETV6	2120	cg14693090	0.272 ± 0.042	0.325 ± 0.045	-0.053 ± 0.049	-0.368828	3.96X10-04	0.048735	0.278 ± 0.036	0.318 ± 0.043	-0.04 ± 0.0420	-0.276342	1.86X10-03	0.216947
VAT1	10493	cg25070639	0.305 ± 0.040	0.356 ± 0.040	-0.051 ± 0.045	-0.333532	3.96X10-04	0.048735	0.309 ± 0.038	0.350 ± 0.038	-0.041 ± 0.041	-0.267744	1.57X10-03	0.215388
BZRAP1	9256	cg17525495	0.471 ± 0.050	0.529 ± 0.044	-0.057 ± 0.050	-0.334982	3.97X10-04	0.048735	0.480 ± 0.048	0.519 ± 0.044	-0.039 ± 0.052	-0.224116	1.08X10-02	0.290437
ADAMTS14	140766	cg23169883	0.455 ± 0.052	0.533 ± 0.059	-0.078 ± 0.075	-0.455414	3.97X10-04	0.048735	0.465 ± 0.051	0.522 ± 0.059	-0.057 ± 0.074	-0.334585	5.15X10-03	0.25
S100P	6286	cg26233331	0.321 ± 0.044	0.379 ± 0.045	-0.058 ± 0.053	-0.373435	3.98X10-04	0.048735	0.325 ± 0.042	0.372 ± 0.043	-0.047 ± 0.052	-0.304687	2.20X10-03	0.219628
RPS6KA2	6196	cg08557970	0.378 ± 0.040	0.442 ± 0.046	-0.064 ± 0.060	-0.384854	3.98X10-04	0.048735	0.382 ± 0.040	0.436 ± 0.045	-0.054 ± 0.059	-0.323412	1.84X10-03	0.216947
RNF216	54476	cg24534583	0.457 ± 0.069	0.529 ± 0.055	-0.072 ± 0.068	-0.423757	3.99X10-04	0.048735	0.466 ± 0.065	0.517 ± 0.055	-0.051 ± 0.061	-0.298464	4.04X10-03	0.239003
PPARG	5468	cg18537222	0.526 ± 0.055	0.605 ± 0.061	-0.08 ± 0.0780	-0.476421	3.99X10-04	0.048735	0.537 ± 0.052	0.592 ± 0.063	-0.055 ± 0.081	-0.329874	1.07X10-02	0.290294
CHRM3	1131	cg08622198	0.437 ± 0.047	0.494 ± 0.045	-0.057 ± 0.050	-0.333752	4.00X10-04	0.0487753	0.443 ± 0.045	0.487 ± 0.042	-0.045 ± 0.047	-0.260777	2.45X10-03	0.22155
GTF2H1	2965	cg18905668	0.201 ± 0.025	0.253 ± 0.039	-0.052 ± 0.049	-0.424176	4.00X10-04	0.0487753	0.205 ± 0.021	0.245 ± 0.036	-0.04 ± 0.0480	-0.324629	3.35X10-03	0.231632
NA	NA	cg13581015	0.436 ± 0.056	0.501 ± 0.045	-0.066 ± 0.061	-0.386363	4.01X10-04	0.0487888	0.443 ± 0.047	0.494 ± 0.046	-0.051 ± 0.056	-0.298583	2.20X10-03	0.219628
NA	NA	cg12489775	0.300 ± 0.041	0.353 ± 0.032	-0.054 ± 0.048	-0.358216	4.01X10-04	0.0487888	0.306 ± 0.034	0.345 ± 0.031	-0.039 ± 0.043	-0.258197	3.01X10-03	0.227972
SYNJ1	8867	cg03048029	0.460 ± 0.049	0.527 ± 0.053	-0.067 ± 0.062	-0.388281	4.01X10-04	0.0487888	0.468 ± 0.046	0.516 ± 0.050	-0.048 ± 0.061	-0.276929	6.21X10-03	0.258493
AGPAT4	56895	cg02627227	0.288 ± 0.051	0.348 ± 0.047	-0.061 ± 0.055	-0.415639	4.03X10-04	0.0487888	0.294 ± 0.046	0.340 ± 0.047	-0.046 ± 0.052	-0.30831	2.84X10-03	0.225767
TMCO3	55002	cg22535089	0.433 ± 0.052	0.510 ± 0.052	-0.077 ± 0.074	-0.452471	4.03X10-04	0.0487888	0.439 ± 0.047	0.502 ± 0.052	-0.062 ± 0.069	-0.363894	1.80X10-03	0.216325
SERINC5	256987	cg10531355	0.434 ± 0.029	0.486 ± 0.041	-0.052 ± 0.043	-0.301863	4.03X10-04	0.0487888	0.438 ± 0.025	0.479 ± 0.040	-0.041 ± 0.037	-0.241106	1.21X10-03	0.213851
MPZL1	9019	cg01565130	0.252 ± 0.035	0.304 ± 0.049	-0.052 ± 0.047	-0.369776	4.03X10-04	0.0487888	0.258 ± 0.032	0.297 ± 0.045	-0.039 ± 0.045	-0.274118	3.98X10-03	0.238434
NA	NA	cg12345526	0.477 ± 0.053	0.543 ± 0.052	-0.066 ± 0.061	-0.385727	4.04X10-04	0.0487888	0.483 ± 0.054	0.534 ± 0.053	-0.051 ± 0.061	-0.296033	3.84X10-03	0.237505
SGMS2	166929	cg04297507	0.629 ± 0.047	0.684 ± 0.053	-0.055 ± 0.050	-0.36265	4.04X10-04	0.0487888	0.632 ± 0.053	0.675 ± 0.054	-0.043 ± 0.050	-0.279764	3.88X10-03	0.237787
CD83	9308	cg25025545	0.365 ± 0.054	0.437 ± 0.056	-0.072 ± 0.069	-0.439341	4.04X10-04	0.0487888	0.375 ± 0.043	0.426 ± 0.057	-0.052 ± 0.065	-0.311759	4.79X10-03	0.247358
PRKAG2	51422	cg01058360	0.441 ± 0.066	0.519 ± 0.053	-0.078 ± 0.075	-0.458564	4.05X10-04	0.0487898	0.446 ± 0.064	0.511 ± 0.050	-0.065 ± 0.074	-0.380869	2.06X10-03	0.21858
PIK3R2	5296	cg11953794	0.376 ± 0.056	0.448 ± 0.044	-0.071 ± 0.069	-0.432655	4.05X10-04	0.0487898	0.384 ± 0.054	0.435 ± 0.042	-0.051 ± 0.066	-0.308591	5.32X10-03	0.251355
RSPH9	221421	cg17536595	0.174 ± 0.033	0.227 ± 0.045	-0.053 ± 0.051	-0.478363	4.07X10-04	0.0488261	0.175 ± 0.031	0.223 ± 0.041	-0.048 ± 0.045	-0.431675	4.71X10-04	0.212031
RPTOR	57521	cg22386583	0.484 ± 0.044	0.542 ± 0.055	-0.058 ± 0.052	-0.339419	4.07X10-04	0.0488261	0.488 ± 0.035	0.533 ± 0.054	-0.045 ± 0.048	-0.262521	2.43X10-03	0.221478
SFTPD	6441	cg08458487	0.354 ± 0.041	0.408 ± 0.039	-0.054 ± 0.047	-0.333219	4.07X10-04	0.0488261	0.359 ± 0.043	0.402 ± 0.037	-0.043 ± 0.047	-0.264837	2.82X10-03	0.225382
USP47	55031	cg12492653	0.466 ± 0.052	0.529 ± 0.058	-0.062 ± 0.057	-0.364427	4.08X10-04	0.0488261	0.473 ± 0.035	0.516 ± 0.062	-0.043 ± 0.052	-0.250159	5.54X10-03	0.253242
TSPAN18	90139	cg24012880	0.396 ± 0.037	0.463 ± 0.061	-0.066 ± 0.061	-0.389834	4.08X10-04	0.0488501	0.402 ± 0.036	0.453 ± 0.058	-0.051 ± 0.062	-0.298041	4.39X10-03	0.242181
TAP1	6890	cg26234900	0.752 ± 0.046	0.694 ± 0.042	0.058 ± 0.057	0.429114	4.09X10-04	0.0488738	0.743 ± 0.036	0.705 ± 0.038	0.038 ± 0.051	0.280287	5.93X10-03	0.255974
NA	NA	cg00084577	0.542 ± 0.066	0.627 ± 0.063	-0.084 ± 0.083	-0.510882	4.09X10-04	0.0488738	0.549 ± 0.063	0.615 ± 0.059	-0.066 ± 0.076	-0.399424	2.20X10-03	0.219628
TMEM251	26175	cg01655008	0.536 ± 0.048	0.614 ± 0.058	-0.078 ± 0.075	-0.466612	4.10X10-04	0.0489064	0.544 ± 0.037	0.601 ± 0.058	-0.057 ± 0.067	-0.342691	3.00X10-03	0.22788
TFDP1	7027	cg08183317	0.284 ± 0.040	0.334 ± 0.040	-0.051 ± 0.044	-0.347162	4.11X10-04	0.04897	0.287 ± 0.038	0.329 ± 0.038	-0.042 ± 0.043	-0.285944	1.71X10-03	0.215971
IQCE	23288	cg04919592	0.421 ± 0.030	0.476 ± 0.046	-0.054 ± 0.047	-0.318129	4.12X10-04	0.04897	0.426 ± 0.021	0.469 ± 0.043	-0.043 ± 0.044	-0.252482	2.01X10-03	0.21858
NA	NA	cg19502359	0.365 ± 0.039	0.419 ± 0.041	-0.054 ± 0.047	-0.326606	4.12X10-04	0.04897	0.370 ± 0.041	0.414 ± 0.039	-0.044 ± 0.049	-0.270482	2.82X10-03	0.225382
NA	NA	cg15169266	0.549 ± 0.052	0.623 ± 0.064	-0.074 ± 0.073	-0.450443	4.13X10-04	0.04897	0.555 ± 0.051	0.615 ± 0.063	-0.06 ± 0.0680	-0.366581	1.77X10-03	0.215971
NRP2	8828	cg05264870	0.468 ± 0.044	0.528 ± 0.039	-0.06 ± 0.0540	-0.349609	4.14X10-04	0.04897	0.477 ± 0.035	0.518 ± 0.041	-0.041 ± 0.050	-0.238261	6.19X10-03	0.258284
MORC3	23515	cg01261013	0.525 ± 0.055	0.589 ± 0.045	-0.064 ± 0.059	-0.375943	4.14X10-04	0.04897	0.532 ± 0.054	0.580 ± 0.042	-0.048 ± 0.060	-0.283741	4.96X10-03	0.248553
LST1	7940	cg03739609	0.361 ± 0.047	0.417 ± 0.042	-0.057 ± 0.051	-0.349858	4.15X10-04	0.0490111	0.368 ± 0.043	0.408 ± 0.039	-0.04 ± 0.0410	-0.243643	2.50X10-03	0.222167
ATP2A3	489	cg23181573	0.358 ± 0.040	0.414 ± 0.053	-0.056 ± 0.051	-0.344274	4.15X10-04	0.0490111	0.363 ± 0.034	0.407 ± 0.052	-0.044 ± 0.052	-0.26792	3.84X10-03	0.237505
PRR7	80758	cg14098951	0.294 ± 0.039	0.344 ± 0.038	-0.05 ± 0.0440	-0.335091	4.15X10-04	0.0490155	0.300 ± 0.031	0.335 ± 0.035	-0.035 ± 0.038	-0.230964	4.23X10-03	0.240474
NA	NA	cg21340320	0.522 ± 0.042	0.583 ± 0.049	-0.061 ± 0.055	-0.358175	4.15X10-04	0.0490591	0.529 ± 0.033	0.573 ± 0.048	-0.044 ± 0.050	-0.261345	3.67X10-03	0.235336
PILRB	29990	cg17442155	0.474 ± 0.070	0.554 ± 0.069	-0.08 ± 0.0780	-0.472609	4.16X10-04	0.049061	0.481 ± 0.066	0.542 ± 0.067	-0.061 ± 0.069	-0.362248	1.84X10-03	0.216947
RAB11FIP3	9727	cg02102075	0.485 ± 0.063	0.552 ± 0.060	-0.067 ± 0.063	-0.389488	4.16X10-04	0.049061	0.490 ± 0.053	0.544 ± 0.060	-0.054 ± 0.058	-0.314166	1.89X10-03	0.216947
NEO1	4756	cg11357013	0.377 ± 0.051	0.441 ± 0.050	-0.065 ± 0.061	-0.392357	4.16X10-04	0.049061	0.382 ± 0.049	0.435 ± 0.049	-0.053 ± 0.058	-0.319692	1.95X10-03	0.217703
CAB39	51719	cg21039723	0.599 ± 0.047	0.658 ± 0.048	-0.059 ± 0.055	-0.369048	4.16X10-04	0.049061	0.602 ± 0.042	0.651 ± 0.044	-0.049 ± 0.049	-0.306587	1.20X10-03	0.213851
NA	NA	cg22489510	0.394 ± 0.037	0.452 ± 0.041	-0.058 ± 0.052	-0.346955	4.18X10-04	0.0491329	0.399 ± 0.038	0.446 ± 0.041	-0.047 ± 0.056	-0.279434	4.07X10-03	0.239417
NA	NA	cg07586956	0.808 ± 0.041	0.751 ± 0.042	0.057 ± 0.057	0.488667	4.18X10-04	0.0491329	0.801 ± 0.033	0.760 ± 0.040	0.041 ± 0.051	0.344998	3.71X10-03	0.235738
NA	NA	cg08241318	0.333 ± 0.053	0.403 ± 0.051	-0.07 ± 0.0670	-0.440449	4.21X10-04	0.0492312	0.341 ± 0.046	0.394 ± 0.050	-0.052 ± 0.065	-0.326446	4.16X10-03	0.23988
LZTS2	84445	cg24760467	0.489 ± 0.041	0.552 ± 0.041	-0.063 ± 0.058	-0.367097	4.21X10-04	0.0492312	0.495 ± 0.038	0.544 ± 0.039	-0.049 ± 0.058	-0.283465	3.86X10-03	0.237643
ASPHD2	57168	cg16692439	0.293 ± 0.050	0.356 ± 0.054	-0.063 ± 0.058	-0.42277	4.21X10-04	0.0492312	0.299 ± 0.042	0.347 ± 0.049	-0.047 ± 0.051	-0.313978	2.20X10-03	0.219628
MYB	4602	cg26288715	0.340 ± 0.059	0.408 ± 0.056	-0.068 ± 0.064	-0.427521	4.21X10-04	0.0492416	0.347 ± 0.053	0.401 ± 0.053	-0.053 ± 0.068	-0.332441	5.22X10-03	0.25034
NA	NA	cg12045443	0.312 ± 0.052	0.373 ± 0.050	-0.061 ± 0.056	-0.401718	4.23X10-04	0.0493079	0.318 ± 0.049	0.366 ± 0.046	-0.048 ± 0.058	-0.313019	3.80X10-03	0.237079
XPNPEP1	7511	cg04350202	0.448 ± 0.035	0.498 ± 0.031	-0.05 ± 0.0410	-0.293315	4.23X10-04	0.0493079	0.453 ± 0.031	0.492 ± 0.028	-0.04 ± 0.0410	-0.231724	2.94X10-03	0.227521
USP24	23358	cg06881398	0.590 ± 0.051	0.650 ± 0.045	-0.06 ± 0.0550	-0.370128	4.23X10-04	0.0493079	0.593 ± 0.049	0.646 ± 0.046	-0.053 ± 0.056	-0.329418	1.36X10-03	0.213851
NA	NA	cg13223682	0.489 ± 0.048	0.546 ± 0.038	-0.057 ± 0.050	-0.330185	4.24X10-04	0.0493438	0.496 ± 0.044	0.538 ± 0.036	-0.042 ± 0.044	-0.243429	2.81X10-03	0.225382
INHBA-AS1	285954	cg22138096	0.448 ± 0.045	0.511 ± 0.052	-0.063 ± 0.058	-0.365946	4.25X10-04	0.0493511	0.454 ± 0.043	0.504 ± 0.055	-0.05 ± 0.0570	-0.29086	2.86X10-03	0.226242
CA13	377677	cg05071334	0.469 ± 0.046	0.532 ± 0.057	-0.063 ± 0.058	-0.366848	4.25X10-04	0.0493511	0.473 ± 0.042	0.523 ± 0.056	-0.05 ± 0.0580	-0.292854	3.19X10-03	0.230316
SLC12A7	10723	cg18997983	0.369 ± 0.035	0.426 ± 0.034	-0.057 ± 0.051	-0.346741	4.26X10-04	0.049352	0.375 ± 0.034	0.418 ± 0.031	-0.043 ± 0.047	-0.263327	2.57X10-03	0.223341
SPI1	6688	cg14088811	0.284 ± 0.034	0.336 ± 0.048	-0.052 ± 0.046	-0.346097	4.26X10-04	0.0494009	0.289 ± 0.034	0.328 ± 0.043	-0.038 ± 0.047	-0.257491	5.75X10-03	0.254318
EIF3A	8661	cg08078028	0.540 ± 0.049	0.612 ± 0.051	-0.072 ± 0.070	-0.431092	4.28X10-04	0.0494963	0.546 ± 0.044	0.606 ± 0.049	-0.06 ± 0.0650	-0.360948	1.41X10-03	0.214189
SERTAD3	29946	cg25734726	0.458 ± 0.049	0.521 ± 0.040	-0.063 ± 0.058	-0.367452	4.29X10-04	0.0495055	0.466 ± 0.049	0.510 ± 0.037	-0.045 ± 0.051	-0.259628	3.79X10-03	0.236982
GHRL	51738	cg13441156	0.552 ± 0.064	0.611 ± 0.072	-0.059 ± 0.055	-0.361519	4.31X10-04	0.0495196	0.560 ± 0.060	0.603 ± 0.071	-0.043 ± 0.057	-0.262057	7.78X10-03	0.270319
SCNN1A	6337	cg26215727	0.417 ± 0.037	0.469 ± 0.036	-0.051 ± 0.043	-0.301953	4.31X10-04	0.0495196	0.423 ± 0.032	0.460 ± 0.035	-0.037 ± 0.043	-0.217592	6.09X10-03	0.257296
S1PR1	1901	cg17972213	0.713 ± 0.043	0.650 ± 0.047	0.064 ± 0.062	0.427982	4.32X10-04	0.049565	0.707 ± 0.041	0.659 ± 0.044	0.048 ± 0.058	0.321028	3.35X10-03	0.231632
ACACA	31	cg15939920	0.366 ± 0.036	0.427 ± 0.046	-0.061 ± 0.056	-0.367006	4.32X10-04	0.049565	0.372 ± 0.030	0.420 ± 0.045	-0.048 ± 0.055	-0.290808	3.07X10-03	0.228724
NA	NA	cg03526142	0.741 ± 0.044	0.682 ± 0.047	0.059 ± 0.057	0.417811	4.34X10-04	0.0496408	0.734 ± 0.043	0.691 ± 0.046	0.042 ± 0.060	0.298538	7.79X10-03	0.27048
DYRK4	8798	cg06270401	0.429 ± 0.042	0.486 ± 0.047	-0.057 ± 0.051	-0.335227	4.34X10-04	0.0496739	0.434 ± 0.041	0.481 ± 0.047	-0.046 ± 0.049	-0.271026	2.23X10-03	0.219804
CD302	9936	cg09643312	0.339 ± 0.052	0.391 ± 0.057	-0.052 ± 0.045	-0.324996	4.35X10-04	0.0496917	0.344 ± 0.049	0.387 ± 0.054	-0.043 ± 0.045	-0.266502	2.59X10-03	0.223545
STK35	140901	cg10206397	0.508 ± 0.056	0.578 ± 0.062	-0.07 ± 0.0670	-0.416962	4.36X10-04	0.049697	0.513 ± 0.051	0.571 ± 0.059	-0.058 ± 0.063	-0.342846	1.67X10-03	0.215388
NA	NA	cg22242148	0.393 ± 0.044	0.447 ± 0.039	-0.054 ± 0.047	-0.321036	4.36X10-04	0.049697	0.399 ± 0.038	0.439 ± 0.037	-0.04 ± 0.0390	-0.237103	2.27X10-03	0.220288
CBX5	23468	cg08269188	0.212 ± 0.030	0.266 ± 0.047	-0.054 ± 0.050	-0.420343	4.37X10-04	0.0497392	0.216 ± 0.030	0.263 ± 0.047	-0.047 ± 0.054	-0.36367	2.72X10-03	0.224972
ADAP1	11033	cg00904258	0.482 ± 0.048	0.536 ± 0.052	-0.054 ± 0.047	-0.316299	4.38X10-04	0.0498031	0.488 ± 0.049	0.529 ± 0.048	-0.041 ± 0.046	-0.238031	4.18X10-03	0.240123
PVT1	5820	cg03481855	0.782 ± 0.035	0.732 ± 0.035	0.050 ± 0.047	0.401125	4.38X10-04	0.0498041	0.776 ± 0.028	0.742 ± 0.031	0.033 ± 0.037	0.262649	3.05X10-03	0.228561
TP53BP2	7159	cg03388409	0.280 ± 0.050	0.333 ± 0.046	-0.053 ± 0.048	-0.372401	4.39X10-04	0.049812	0.284 ± 0.047	0.326 ± 0.045	-0.042 ± 0.048	-0.29607	2.76X10-03	0.224972
NA	NA	cg17910478	0.485 ± 0.036	0.544 ± 0.037	-0.058 ± 0.052	-0.338311	4.41X10-04	0.049812	0.491 ± 0.035	0.538 ± 0.035	-0.047 ± 0.056	-0.272018	4.52X10-03	0.242941
LOC401127	401127	cg24768050	0.570 ± 0.067	0.641 ± 0.064	-0.071 ± 0.069	-0.435576	4.41X10-04	0.049812	0.575 ± 0.064	0.635 ± 0.059	-0.059 ± 0.068	-0.363105	2.32X10-03	0.220519
ZC3H12D	340152	cg07346187	0.257 ± 0.034	0.307 ± 0.030	-0.051 ± 0.047	-0.366283	4.42X10-04	0.049812	0.262 ± 0.032	0.300 ± 0.025	-0.038 ± 0.044	-0.27758	3.08X10-03	0.22896
NA	NA	cg21082028	0.224 ± 0.036	0.275 ± 0.045	-0.052 ± 0.050	-0.399967	4.42X10-04	0.049812	0.229 ± 0.038	0.268 ± 0.043	-0.038 ± 0.048	-0.29865	4.40X10-03	0.242181
C7orf31	136895	cg23302989	0.479 ± 0.069	0.562 ± 0.062	-0.082 ± 0.082	-0.483919	4.42X10-04	0.049812	0.488 ± 0.063	0.551 ± 0.061	-0.063 ± 0.074	-0.367739	2.57X10-03	0.223341
C15orf52	388115	cg20317748	0.372 ± 0.042	0.427 ± 0.045	-0.054 ± 0.048	-0.329588	4.42X10-04	0.049812	0.380 ± 0.034	0.416 ± 0.040	-0.035 ± 0.046	-0.213289	1.03X10-02	0.287239
RAB31	11031	cg13049483	0.400 ± 0.040	0.465 ± 0.052	-0.065 ± 0.061	-0.384729	4.43X10-04	0.049812	0.406 ± 0.033	0.458 ± 0.051	-0.052 ± 0.055	-0.303003	1.88X10-03	0.216947
MSRB1	51734	cg00905101	0.301 ± 0.036	0.353 ± 0.037	-0.052 ± 0.047	-0.343261	4.43X10-04	0.0498156	0.305 ± 0.035	0.348 ± 0.035	-0.043 ± 0.045	-0.285169	1.64X10-03	0.215388
ACAD8	27034	cg01692842	0.463 ± 0.044	0.541 ± 0.066	-0.078 ± 0.076	-0.457613	4.44X10-04	0.0498638	0.468 ± 0.043	0.534 ± 0.069	-0.066 ± 0.074	-0.385151	1.91X10-03	0.217079
OSBPL5	114879	cg03174521	0.338 ± 0.041	0.401 ± 0.043	-0.063 ± 0.059	-0.393481	4.45X10-04	0.0498638	0.343 ± 0.039	0.393 ± 0.043	-0.05 ± 0.0550	-0.311781	2.15X10-03	0.219346
CTEA, cell type estimate adjusted, shown for comparison
