# Supplementary material for: Genome-wide blood DNA methylation alterations at regulatory elements and heterochromatic regions in monozygotic twins discordant for obesity and liver fat
Source: Clin Epigenetics. 2015 Apr 2;7(1):39. doi: 10.1186/s13148-015-0073-5 (PMC4393626; doi:10.1186/s13148-015-0073-5)
Supplement: Additional file 5: — Obesity and obesity-associated trait candidate genes identified by GWAS that are differentially methylated in the eLF group. Table listing differentially methylated CpG sites that are located in obesity and obesity-associated trait candidate genes identified by GWAS. [file 13148_2015_73_MOESM5_ESM.xlsx]

## Sheet: Additional file 5
Additional file 5. Obesity and obesity-associated trait candidate genes identified by GWAS that are differentially methylated in the eLF group.
Gene symbol	ENTREZ ID	Probe ID	Mean β Obese	Mean β (Lean)	Mean Δβ	LogFC	P-value	FDR	References
BCL2	596	cg08223235	0.258 ± 0.055	0.313 ± 0.046	-0.055 ± 0.048	-0.405357	2.83X10-04	0.05	[33]
HHEX	3087	cg20180364	0.330 ± 0.046	0.393 ± 0.045	-0.063 ± 0.046	-0.401181	5.90X10-05	0.04	[33]
RPTOR	57521	cg11222173	0.705 ± 0.029	0.757 ± 0.041	-0.052 ± 0.038	-0.39267	6.11X10-05	0.04	[42]
KCNQ1	3784	cg06294475	0.334 ± 0.051	0.392 ± 0.050	-0.058 ± 0.045	-0.365984	1.13X10-04	0.0432555	[33]
THADA	63892	cg25938803	0.461 ± 0.054	0.544 ± 0.063	-0.083 ± 0.070	-0.486803	1.19X10-04	0.0432555	[33, 37]
ETV5	2119	cg06390643	0.638 ± 0.035	0.698 ± 0.044	-0.06 ± 0.0490	-0.400417	1.22X10-04	0.04	[36, 42]
CMIP	80790	cg05083852	0.300 ± 0.044	0.362 ± 0.050	-0.062 ± 0.052	-0.407977	1.43X10-04	0.04	[34]
MAP2K5	5607	cg02328326	0.413 ± 0.041	0.471 ± 0.055	-0.058 ± 0.044	-0.340438	1.59X10-04	0.04	[35]
GGT1	2678	cg06494464	0.599 ± 0.033	0.659 ± 0.030	-0.059 ± 0.050	-0.369618	1.90X10-04	0.04	[38]
TNNI3K	51086	cg18854765	0.345 ± 0.048	0.421 ± 0.053	-0.075 ± 0.066	-0.464752	2.01X10-04	0.0442116	[35]
RPTOR	57521	cg01432609	0.257 ± 0.038	0.325 ± 0.051	-0.068 ± 0.059	-0.475594	2.09X10-04	0.04	[42]
NR1H3	10062	cg24909660	0.331 ± 0.035	0.382 ± 0.033	-0.05 ± 0.0390	-0.320488	2.23X10-04	0.05	[39]
ST3GAL4	6484	cg25723459	0.556 ± 0.045	0.610 ± 0.035	-0.053 ± 0.043	-0.317445	2.90X10-04	0.05	[38]
CMIP	80790	cg06823060	0.517 ± 0.040	0.582 ± 0.047	-0.066 ± 0.059	-0.385788	3.21X10-04	0.05	[34]
CDKAL1	54901	cg20488123	0.624 ± 0.047	0.560 ± 0.034	0.064 ± 0.059	0.390802	3.58X10-04	0.05	[33]
RPTOR	57521	cg22386583	0.484 ± 0.044	0.542 ± 0.055	-0.058 ± 0.052	-0.339419	4.07X10-04	0.05	[42]
