# Supplementary material for: Genome-wide blood DNA methylation alterations at regulatory elements and heterochromatic regions in monozygotic twins discordant for obesity and liver fat
Source: Clin Epigenetics. 2015 Apr 2;7(1):39. doi: 10.1186/s13148-015-0073-5 (PMC4393626; doi:10.1186/s13148-015-0073-5)
Supplement: Additional file 6: — Obesity and T2DM candidate genes identified by candidate gene DNA methylation or EWAS that are differentially methylated in the eLF group. Table listing differentially methylated CpG sites replicating previously published obesity and T2DM associated methylation. [file 13148_2015_73_MOESM6_ESM.xlsx]

## Sheet: Additional file 6
Additional file 6. Obesity and T2DM candidate genes identified by candidate gene DNA methylation or EWAS that are differentially methylated in the eLF group.
Gene symbol	ENTREZ ID	Probe ID	Mean β Obese	Mean β (Lean)	Mean Δβ	LogFC	P-value	FDR	References
FBP2	8789	cg14113203	0.678 ± 0.036	0.611 ± 0.025	0.067 ± 0.038	0.425298	6.71X10-06	0.04	[52]
SLC39A12	221074	cg10368935	0.553 ± 0.054	0.627 ± 0.061	-0.074 ± 0.053	-0.450835	2.82X10-05	0.04	[52]
BCAS3	54828	cg15723222	0.362 ± 0.039	0.425 ± 0.031	-0.063 ± 0.043	-0.386798	3.94X10-05	0.04	[18]
HK1	3098	cg27074971	0.650 ± 0.044	0.708 ± 0.045	-0.058 ± 0.041	-0.393061	5.16X10-05	0.04	[52]
ATP10A	57194	cg09958402	0.225 ± 0.032	0.281 ± 0.042	-0.057 ± 0.045	-0.435762	7.28X10-05	0.04	[52]
PRDM2	7799	cg07708453	0.358 ± 0.039	0.418 ± 0.047	-0.06 ± 0.0430	-0.366489	7.66X10-05	0.04	[52]
CTSZ	1522	cg17398227	0.289 ± 0.043	0.349 ± 0.040	-0.059 ± 0.046	-0.398949	1.04X10-04	0.04	[52]
KCNQ1	3784	cg06294475	0.334 ± 0.051	0.392 ± 0.050	-0.058 ± 0.045	-0.365984	1.13X10-04	0.04	[51]
LGALS2	3957	cg19360907	0.178 ± 0.031	0.229 ± 0.030	-0.051 ± 0.042	-0.463465	1.19X10-04	0.04	[52]
THADA	63892	cg25938803	0.461 ± 0.054	0.544 ± 0.063	-0.083 ± 0.070	-0.486803	1.19X10-04	0.04	[51]
UBASH3A	53347	cg09354050	0.709 ± 0.049	0.647 ± 0.042	0.062 ± 0.053	0.423073	1.63X10-04	0.04	[17]
PNOC	5368	cg03746834	0.324 ± 0.024	0.375 ± 0.033	-0.051 ± 0.039	-0.323914	1.84X10-04	0.04	[52]
BCL2	596	cg08223235	0.258 ± 0.055	0.313 ± 0.046	-0.055 ± 0.048	-0.405357	2.83X10-04	0.05	[52]
BCAS3	54828	cg02275530	0.405 ± 0.031	0.457 ± 0.043	-0.052 ± 0.041	-0.307108	2.88X10-04	0.05	[18]
