# Supplementary material for: Genome-wide blood DNA methylation alterations at regulatory elements and heterochromatic regions in monozygotic twins discordant for obesity and liver fat
Source: Clin Epigenetics. 2015 Apr 2;7(1):39. doi: 10.1186/s13148-015-0073-5 (PMC4393626; doi:10.1186/s13148-015-0073-5)
Supplement: Additional file 7: — The top IPA networks among the significant pathways of the eLF group. Table showing the enriched networks produced by IPA. [file 13148_2015_73_MOESM7_ESM.xlsx]

## Sheet: Additional file 7
Additional file 7. The top IPA networks among the significant pathways of the eLF group.
Molecules in Network	Score*	Focus Genes**	Associated network functions
ADH7, AGT, AKR1B10, ALOX15, AOC1, Ap1, BHMT, CBS, CMA1, Collagen(s), CYP1A2, CYP26A1, CYP2B6, CYP2E1, CYP2J2, CYP3A4, CYP3A7, CYP4A11, ENPEP, ERK1/2, GNMT, HDL, IFN Beta, Interferon alpha, LDL, LRAT, MME, PLA2G5, PLA2G2A, PLA2G4A, RDH12, REN, RPE65, SCARB1, SULT1E1	51	28	Lipid Metabolism, Small Molecule Biochemistry, Vitamin and Mineral Metabolism
26s Proteasome, AGTR1, Akt, ALDH2, ALDH1A1, ALDH1A2, ALDH1A3, ALDH3A1, ALDH3A2, ALDH7A1, APOA1, APOA4, APOB, Cg, CTH, CYP3A5, DGAT1, DHRS3, DLD, FSH, HDC, Jnk, LDL, NFkB (complex), P38 MAPK, PHGDH, PLA2G6, PSAT1, PSPH, SHMT1, SHMT2, SRR, TCF, UGT2B15, Vegf	44	25	Amino Acid Metabolism, Small Molecule Biochemistry, Vitamin and Mineral Metabolism
ALAS1, CES3, Ces, Cml1, Cyp2b, CYP2C8, CYP2C9, CYP2C18, CYP4A22, EIF3G, ENTPD5, fructose 1,6 biphosphatase, FTCD, GBE1, GCAT, GSTT2/GSTT2B, IL4, IMPDH1, LPCAT3, MGST3, NFE2L2, NR1H4, NR1I2, PIPOX, PPARA, RBP2, RETSAT, SARDH, SNRPA, SRM, TCN2, THOP1, UGT1A9, UGT2B4, Uox	21	15	Small Molecule Biochemistry, Lipid Metabolism, Drug Metabolism
ADH4, ADH1A, ADH1B, ADH1C, AHSG, ANPEP, AOC3, APOA2, ASPA, BCAT2, C/ebp, COQ7, DDC, FBP1, FH, FOLR1, GATM, GLP1R, GPR39, HNF1A, HNMT, Ins1, LCAT, LIPA, LNPEP, NKX6-1, PCBD1, PLA2G1B, PNLIP, SEL1L, TAT, TBC1D4, TPI1, UGT2B7, UGT2B10	21	15	Endocrine System Development and Function, Molecular Transport, Protein Synthesis
* A score is derived from a p-value and a score of 20 indicates that there is a 1 in 1000 chance that the Focus Molecules are together in a network due to random chance.
** Focus genes are the genes from our data set uploaded to IPA and which interact with other molecules in the Ingenuity Knowledge Base and are available for generating IPA networks.
