# Supplementary material for: Genome-wide blood DNA methylation alterations at regulatory elements and heterochromatic regions in monozygotic twins discordant for obesity and liver fat
Source: Clin Epigenetics. 2015 Apr 2;7(1):39. doi: 10.1186/s13148-015-0073-5 (PMC4393626; doi:10.1186/s13148-015-0073-5)
Supplement: Additional file 8: — PCR primers for EpiTYPER MassARRAY analysis. Table showing the primer sequences used in the validation assays. [file 13148_2015_73_MOESM8_ESM.xlsx]

## Sheet: Additional file 8
Additional file 8. PCR primers for EpiTYPER MassARRAY analysis
Gene	Target Probe Id	Left Primer*	Right Primer*
UBASH3A	cg09354050	GGGGTTTAGTTAGTAAGGTTGGTGT	CCCAAAACTATCCTAAACCTCATA
BCAS3	cg15723222	GTTGTTGTTTTAGGATGTGAATTGTT	TCCAAACCAACTATCAAATATTTACC
RIC8B	cg12053762	GGGAAATTATTTAAGAGAGTTTGGAGT	CTACCATCCCTTAATAAAAACTATCAA
TNNI3K	cg18854765	TTTTTAATAGGTAAATTTGTGGTAATTAGA	ATAAATCACAAAAACCTTTTCTTCAATA
CMIP	cg05083852	TGATATATGTTTTAAGGAATGGGGA	CAAATCTAAAATCTCCAAAATCCAA
CMIP	cg06823060	GGGTTGTAAGGGAGTTGTTGTTAAT	TTTCTACCATCAAACCCACAACTAT
PMVK	cg04488111	GAGGGTTTATTTTAGTTGGGGTTAG	AATTTCCTACCTTACCCAATATCCA
WDR45L	cg25197500	TTTTTGTGTGGGTAGTTTTATGTTTT	TCTAAAACACTTCCCAAAAAATCTC
* Left primer tag, aggaagagag; Right primer tag, cagtaatacgactcactatagggagaaggc
